# Supplementary material for: Genome‐wide study links cardiometabolic factors to cognition via APOA4‐APOA5‐ZPR1‐BUD13 and other loci in rural Indians
Source: Alzheimers Dement. 2025 Jul 15;21(7):e70429. doi: 10.1002/alz.70429 (PMC12263347; doi:10.1002/alz.70429)
Supplement: Supplementary file 3 — Supporting information [file ALZ-21-e70429-s003.xlsx]

## Sheet: Table-S6-HIC-Cog-Brain
Table S6: Spatial positioning of high confidence (SE<2, INFO>0.7) sub-genome-wide significant cognition hits (P<5E-06) and their tagged variants in bait/interacting ends of chromatin loops discovered in brain tissues in aged brain
Index/Clumped	INDEX_ID	Variant	CHROM	POS	REF	ALT	Distance in KB from Index Variant	LD RSQ with Index variant	P	N_INFORMATIVE	ALT_AF	Beta	BetaVar	SE	Z	BAIT_CHROM	BAIT_START	BAIT_END	INT_CHROM	INT_START	INT_END	name	score	strand1	strand2	color	observed	expectedBL	expectedDonut	expectedH	expectedV	fdrBL	fdrDonut	fdrH	fdrV	numCollapsed	centroid1	centroid2	radius	highRes_start_1	highRes_end_1	highRes_start_2	highRes_end_2	localX	localY	localObserved	localPval	localPeakID	Cred_Pos_BAIT
	15:44777457:T:G	15:44782321:G:A	15	44782321	G	A	4.86	0.961	1.19e-05	3600	0.265417	0.11732	2.58375	1.6074	0.0729872	chr15	44710000	44715000	chr15	44780000	44785000	.	.	.	.	0,255,255	52	8.78977	9.68041	10.9412	11.875	0	0	0	0	6	44720000	44784166	12611	NA	NA	NA	NA	NA	NA	NA	NA	NA	NO
	1:64724068:C:T	1:64824904:T:C	1	64824904	T	C	101	0.781	1.7e-05	3600	0.336944	-0.107228	2.2373	1.49576	-0.0716879	chr1	64740000	64750000	chr1	64820000	64830000	.	.	.	.	0,255,255	37	14.6698	13.8265	13.4635	12.2089	7.15256e-07	1.78814e-07	1.19209e-07	0	1	64745000	64825000	0	NA	NA	NA	NA	NA	NA	NA	NA	NA	NO
	1:64724068:C:T	1:64827272:C:T	1	64827272	C	T	103	0.779	1.87e-05	3600	0.335972	-0.106756	2.2395	1.4965	-0.0713373	chr1	64740000	64750000	chr1	64820000	64830000	.	.	.	.	0,255,255	37	14.6698	13.8265	13.4635	12.2089	7.15256e-07	1.78814e-07	1.19209e-07	0	1	64745000	64825000	0	NA	NA	NA	NA	NA	NA	NA	NA	NA	NO
	12:92526181:A:G	12:92574403:G:A	12	92574403	G	A	48.2	0.77	3.89e-05	3600	0.358472	-0.100841	2.16309	1.47074	-0.0685646	chr12	92140000	92150000	chr12	92570000	92580000	.	.	.	.	0,255,255	25	9.09118	9.08543	8.47032	10.0075	1.01924e-05	1.01328e-05	3.15905e-06	4.75049e-05	2	92145000	92570000	5000	NA	NA	NA	NA	NA	NA	NA	NA	NA	NO
	15:44777457:T:G	15:44782321:G:A	15	44782321	G	A	4.86	0.961	1.19e-05	3600	0.265417	0.11732	2.58375	1.6074	0.0729872	chr15	44710000	44715000	chr15	44780000	44785000	.	.	.	.	0,255,255	22	4.83137	5.49062	5.27104	6.27684	0	1.19209e-07	5.96046e-08	8.34465e-07	3	44714166	44780833	3728	NA	NA	NA	NA	NA	NA	NA	NA	NA	NO
	1:64724068:C:T	1:64824904:T:C	1	64824904	T	C	101	0.781	1.7e-05	3600	0.336944	-0.107228	2.2373	1.49576	-0.0716879	chr1	64740000	64750000	chr1	64820000	64830000	.	.	.	.	0,255,255	51	23.2602	21.1721	20.953	17.3211	4.76837e-07	0	0	0	1	64745000	64825000	0	NA	NA	NA	NA	NA	NA	NA	NA	NA	NO
	1:64724068:C:T	1:64827272:C:T	1	64827272	C	T	103	0.779	1.87e-05	3600	0.335972	-0.106756	2.2395	1.4965	-0.0713373	chr1	64740000	64750000	chr1	64820000	64830000	.	.	.	.	0,255,255	51	23.2602	21.1721	20.953	17.3211	4.76837e-07	0	0	0	1	64745000	64825000	0	NA	NA	NA	NA	NA	NA	NA	NA	NA	NO
	15:44777457:T:G	15:44782321:G:A	15	44782321	G	A	4.86	0.961	1.19e-05	3600	0.265417	0.11732	2.58375	1.6074	0.0729872	chr15	44725000	44730000	chr15	44780000	44785000	.	.	.	.	0,255,255	28	4.56038	5.58172	3.73254	5.40359	0	0	0	0	1	44727500	44782500	0	NA	NA	NA	NA	NA	NA	NA	NA	NA	NO
	15:44777457:T:G	15:44782321:G:A	15	44782321	G	A	4.86	0.961	1.19e-05	3600	0.265417	0.11732	2.58375	1.6074	0.0729872	chr15	44664000	44666000	chr15	44782000	44784000	.	.	.	.	0,255,255	9	0.871497	0.880549	1.15474	0.696415	3.57628e-07	4.17233e-07	3.57628e-06	5.96046e-08	1	44665000	44783000	0	NA	NA	NA	NA	NA	NA	NA	NA	NA	NO
(INDEX)	11:47358789:G:T	11:47358789:G:T	11	47358789	G	T	0	1	3.35e-06	3943	0.697185	0.112801	2.32194	1.52379	0.0740265	chr11	47265000	47270000	chr11	47355000	47360000	.	.	.	.	0,255,255	39	13.6326	14.6004	11.524	20.304	0	1.19209e-07	0	0.000146568	2	47270000	47357500	2500	NA	NA	NA	NA	NA	NA	NA	NA	NA	NO
(INDEX)	11:47358789:G:T	11:47358789:G:T	11	47358789	G	T	0	1	3.35e-06	3943	0.697185	0.112801	2.32194	1.52379	0.0740265	chr11	47240000	47250000	chr11	47350000	47360000	.	.	.	.	0,255,255	114	47.6604	52.7883	51.519	71.7662	0	0	0	2.6226e-06	5	47255000	47355000	20000	NA	NA	NA	NA	NA	NA	NA	NA	NA	NO
	2:209327312:C:T	2:209330993:T:C	2	209330993	T	C	3.68	0.775	8.44e-06	3943	0.662313	-0.104052	2.1521	1.467	-0.0709282	chr2	209330000	209340000	chr2	209420000	209430000	.	.	.	.	0,255,255	45	15.8713	14.2729	15.6285	10.9736	0	0	0	0	2	209340000	209425000	5000	NA	NA	NA	NA	NA	NA	NA	NA	NA	YES
	2:209327312:C:T	2:209331157:T:G	2	209331157	T	G	3.84	0.775	8.44e-06	3943	0.662313	-0.104052	2.1521	1.467	-0.0709282	chr2	209330000	209340000	chr2	209420000	209430000	.	.	.	.	0,255,255	45	15.8713	14.2729	15.6285	10.9736	0	0	0	0	2	209340000	209425000	5000	NA	NA	NA	NA	NA	NA	NA	NA	NA	YES
	2:209327312:C:T	2:209331777:T:A	2	209331777	T	A	4.46	0.775	8.44e-06	3943	0.662313	-0.104052	2.1521	1.467	-0.0709282	chr2	209330000	209340000	chr2	209420000	209430000	.	.	.	.	0,255,255	45	15.8713	14.2729	15.6285	10.9736	0	0	0	0	2	209340000	209425000	5000	NA	NA	NA	NA	NA	NA	NA	NA	NA	YES
	2:209327312:C:T	2:209331956:AC:A	2	209331956	AC	A	4.64	0.775	8.44e-06	3943	0.662313	-0.104052	2.1521	1.467	-0.0709282	chr2	209330000	209340000	chr2	209420000	209430000	.	.	.	.	0,255,255	45	15.8713	14.2729	15.6285	10.9736	0	0	0	0	2	209340000	209425000	5000	NA	NA	NA	NA	NA	NA	NA	NA	NA	YES
	2:209327312:C:T	2:209333075:T:C	2	209333075	T	C	5.76	0.776	9.01e-06	3943	0.662186	-0.103732	2.15251	1.46714	-0.0707034	chr2	209330000	209340000	chr2	209420000	209430000	.	.	.	.	0,255,255	45	15.8713	14.2729	15.6285	10.9736	0	0	0	0	2	209340000	209425000	5000	NA	NA	NA	NA	NA	NA	NA	NA	NA	YES
	2:209327312:C:T	2:209336405:A:C	2	209336405	A	C	9.09	0.775	8.44e-06	3943	0.662313	-0.104052	2.1521	1.467	-0.0709282	chr2	209330000	209340000	chr2	209420000	209430000	.	.	.	.	0,255,255	45	15.8713	14.2729	15.6285	10.9736	0	0	0	0	2	209340000	209425000	5000	NA	NA	NA	NA	NA	NA	NA	NA	NA	YES
	2:209327312:C:T	2:209338232:C:T	2	209338232	C	T	10.9	0.775	8.44e-06	3943	0.662313	-0.104052	2.1521	1.467	-0.0709282	chr2	209330000	209340000	chr2	209420000	209430000	.	.	.	.	0,255,255	45	15.8713	14.2729	15.6285	10.9736	0	0	0	0	2	209340000	209425000	5000	NA	NA	NA	NA	NA	NA	NA	NA	NA	YES
	2:209327312:C:T	2:209338624:C:G	2	209338624	C	G	11.3	0.775	8.44e-06	3943	0.662313	-0.104052	2.1521	1.467	-0.0709282	chr2	209330000	209340000	chr2	209420000	209430000	.	.	.	.	0,255,255	45	15.8713	14.2729	15.6285	10.9736	0	0	0	0	2	209340000	209425000	5000	NA	NA	NA	NA	NA	NA	NA	NA	NA	YES
(INDEX)	11:47358789:G:T	11:47358789:G:T	11	47358789	G	T	0	1	3.35e-06	3943	0.697185	0.112801	2.32194	1.52379	0.0740265	chr11	47175000	47180000	chr11	47355000	47360000	.	.	.	.	0,255,255	21	5.49867	5.03941	5.51942	6.55138	3.57628e-07	1.19209e-07	4.17233e-07	5.48363e-06	2	47182500	47357500	5000	NA	NA	NA	NA	NA	NA	NA	NA	NA	NO
	20:36072858:CAT:C	20:36062710:A:G	20	36062710	A	G	-10.1	0.988	7.08e-06	3415	0.174524	0.140689	3.35109	1.8306	0.0768541	chr20	35950000	35960000	chr20	36060000	36070000	.	.	.	.	0,255,255	42	14.3465	14.9024	16.348	16.5831	0	0	5.96046e-08	1.19209e-07	1	35955000	36065000	0	NA	NA	NA	NA	NA	NA	NA	NA	NA	NO
	20:36072858:CAT:C	20:36062710:A:G	20	36062710	A	G	-10.1	0.988	7.08e-06	3415	0.174524	0.140689	3.35109	1.8306	0.0768541	chr20	35950000	35960000	chr20	36060000	36070000	.	.	.	.	0,255,255	42	14.3465	14.9024	16.348	16.5831	0	0	5.96046e-08	1.19209e-07	1	35955000	36065000	0	NA	NA	NA	NA	NA	NA	NA	NA	NA	NO
	20:36072858:CAT:C	20:36065062:T:G	20	36065062	T	G	-7.8	0.987	7.08e-06	3415	0.174524	0.140689	3.35109	1.8306	0.0768541	chr20	35950000	35960000	chr20	36060000	36070000	.	.	.	.	0,255,255	42	14.3465	14.9024	16.348	16.5831	0	0	5.96046e-08	1.19209e-07	1	35955000	36065000	0	NA	NA	NA	NA	NA	NA	NA	NA	NA	NO
	20:36072858:CAT:C	20:36065062:T:G	20	36065062	T	G	-7.8	0.987	7.08e-06	3415	0.174524	0.140689	3.35109	1.8306	0.0768541	chr20	35950000	35960000	chr20	36060000	36070000	.	.	.	.	0,255,255	42	14.3465	14.9024	16.348	16.5831	0	0	5.96046e-08	1.19209e-07	1	35955000	36065000	0	NA	NA	NA	NA	NA	NA	NA	NA	NA	NO
	20:36072858:CAT:C	20:36067022:C:T	20	36067022	C	T	-5.84	0.82	1.9e-05	3415	0.200586	0.126928	3.00872	1.73457	0.0731756	chr20	35950000	35960000	chr20	36060000	36070000	.	.	.	.	0,255,255	42	14.3465	14.9024	16.348	16.5831	0	0	5.96046e-08	1.19209e-07	1	35955000	36065000	0	NA	NA	NA	NA	NA	NA	NA	NA	NA	NO
	20:36072858:CAT:C	20:36067022:C:T	20	36067022	C	T	-5.84	0.82	1.9e-05	3415	0.200586	0.126928	3.00872	1.73457	0.0731756	chr20	35950000	35960000	chr20	36060000	36070000	.	.	.	.	0,255,255	42	14.3465	14.9024	16.348	16.5831	0	0	5.96046e-08	1.19209e-07	1	35955000	36065000	0	NA	NA	NA	NA	NA	NA	NA	NA	NA	NO
(INDEX)	19:4457794:TTAA:T	19:4457794:TTAA:T	19	4457794	TTAA	T	0	1	4.84e-06	1617	0.518553	0.160857	2.00203	1.41493	0.113685	chr19	4457000	4458000	chr19	4472000	4473000	.	.	.	.	0,255,255	11	1.66264	1.57779	1.91591	1.60277	1.49012e-06	8.9407e-07	5.60284e-06	1.01328e-06	1	4457500	4472500	0	NA	NA	NA	NA	NA	NA	NA	NA	NA	YES
(INDEX)	19:4457794:TTAA:T	19:4457794:TTAA:T	19	4457794	TTAA	T	0	1	4.84e-06	1617	0.518553	0.160857	2.00203	1.41493	0.113685	chr19	4245000	4250000	chr19	4455000	4460000	.	.	.	.	0,255,255	30	8.04032	6.61427	5.09231	4.29355	0	0	0	0	1	4247500	4457500	0	NA	NA	NA	NA	NA	NA	NA	NA	NA	NO
(INDEX)	19:4457794:TTAA:T	19:4457794:TTAA:T	19	4457794	TTAA	T	0	1	4.84e-06	1617	0.518553	0.160857	2.00203	1.41493	0.113685	chr19	4400000	4405000	chr19	4455000	4460000	.	.	.	.	0,255,255	47	14.612	14.6869	9.85792	13.4105	0	0	0	0	5	4401500	4453500	6083	NA	NA	NA	NA	NA	NA	NA	NA	NA	NO
(INDEX)	19:4457794:TTAA:T	19:4457794:TTAA:T	19	4457794	TTAA	T	0	1	4.84e-06	1617	0.518553	0.160857	2.00203	1.41493	0.113685	chr19	4400000	4410000	chr19	4450000	4460000	.	.	.	.	0,255,255	56	21.6423	24.4282	21.484	24.527	0	5.96046e-08	0	5.96046e-08	2	4405000	4465000	10000	NA	NA	NA	NA	NA	NA	NA	NA	NA	NO
(INDEX)	19:4457794:TTAA:T	19:4457794:TTAA:T	19	4457794	TTAA	T	0	1	4.84e-06	1617	0.518553	0.160857	2.00203	1.41493	0.113685	chr19	4402000	4403000	chr19	4457000	4458000	.	.	.	.	0,255,255	8	0.527079	0.555872	0.901473	0.410681	1.19209e-07	1.19209e-07	4.88758e-06	0	1	4402500	4457500	0	NA	NA	NA	NA	NA	NA	NA	NA	NA	NO
[truncated: 18 more columns]

## Sheet: Table-S7-HIC-Cardi-Cog-Brain
Table S7: Spatial positioning of high confidence (SE<2, INFO>0.7) sub-genome-wide significant cadiovascular hits (P<5E-06) and their tagged variants in bait/interacting ends of chromatin loops discovered in brain tissues in aged brain
Index/Clumped	INDEX_ID	Variant	CHROM	POS	REF	ALT	Distance in KB from Index Variant	LD RSQ with Index variant	P	N_INFORMATIVE	ALT_AF	Beta	BetaVar	SE	Z	BAIT_CHROM	BAIT_START	BAIT_END	INT_CHROM	INT_START	INT_END	GEO_accession	Tissue	seqnames	start	end	width	start_minus_200bp	end_plus_200bp	strand	gene_type	gene_name	Phenotype	Category
	11:116792991:G:A	11:116791110:T:C	11	116791110	T	C	-1.88	0.896	3.82e-07	3982	0.823958	0.14766	3.36704	1.83495	0.0804709	chr11	116790000	116792000	chr11	116834000	116836000	GSE237345_ENCFF467KEZ	Brain:Dorso-lateral_prefrontal_cortex	chr11	116835751	116837622	1872	116835551	116837822	-	protein_coding	APOA1	HDL	Cardiovascular
	11:116792991:G:A	11:116791863:C:T	11	116791863	C	T	-1.13	0.999	1.02e-07	3982	0.807634	0.14995	3.15936	1.77746	0.084362	chr11	116790000	116792000	chr11	116834000	116836000	GSE237345_ENCFF467KEZ	Brain:Dorso-lateral_prefrontal_cortex	chr11	116835751	116837622	1872	116835551	116837822	-	protein_coding	APOA1	HDL	Cardiovascular
(INDEX)	21:34349030:A:G	21:34349030:A:G	21	34349030	A	G	0	1	3.15e-06	3982	0.45442	-0.105926	2.05667	1.43411	-0.0738619	chr21	34072000	34074000	chr21	34348000	34350000	GSE237345_ENCFF467KEZ	Brain:Dorso-lateral_prefrontal_cortex	chr21	34073224	34143034	69811	34073024	34143234	+	protein_coding	MRPS6	HDL	Cardiovascular
(INDEX)	21:34349030:A:G	21:34349030:A:G	21	34349030	A	G	0	1	3.15e-06	3982	0.45442	-0.105926	2.05667	1.43411	-0.0738619	chr21	34072000	34074000	chr21	34348000	34350000	GSE237345_ENCFF467KEZ	Brain:Dorso-lateral_prefrontal_cortex	chr21	34073578	34106260	32683	34073378	34106460	+	protein_coding	SLC5A3	HDL	Cardiovascular
	21:34349030:A:G	21:34348354:T:C	21	34348354	T	C	-0.676	0.989	7.04e-06	3982	0.455927	-0.102049	2.05446	1.43334	-0.0711967	chr21	34072000	34074000	chr21	34348000	34350000	GSE237345_ENCFF467KEZ	Brain:Dorso-lateral_prefrontal_cortex	chr21	34073224	34143034	69811	34073024	34143234	+	protein_coding	MRPS6	HDL	Cardiovascular
	21:34349030:A:G	21:34348354:T:C	21	34348354	T	C	-0.676	0.989	7.04e-06	3982	0.455927	-0.102049	2.05446	1.43334	-0.0711967	chr21	34072000	34074000	chr21	34348000	34350000	GSE237345_ENCFF467KEZ	Brain:Dorso-lateral_prefrontal_cortex	chr21	34073578	34106260	32683	34073378	34106460	+	protein_coding	SLC5A3	HDL	Cardiovascular
	21:34349030:A:G	21:34349261:C:T	21	34349261	C	T	0.231	1	3.15e-06	3982	0.45442	-0.105926	2.05667	1.43411	-0.0738619	chr21	34072000	34074000	chr21	34348000	34350000	GSE237345_ENCFF467KEZ	Brain:Dorso-lateral_prefrontal_cortex	chr21	34073224	34143034	69811	34073024	34143234	+	protein_coding	MRPS6	HDL	Cardiovascular
	21:34349030:A:G	21:34349261:C:T	21	34349261	C	T	0.231	1	3.15e-06	3982	0.45442	-0.105926	2.05667	1.43411	-0.0738619	chr21	34072000	34074000	chr21	34348000	34350000	GSE237345_ENCFF467KEZ	Brain:Dorso-lateral_prefrontal_cortex	chr21	34073578	34106260	32683	34073378	34106460	+	protein_coding	SLC5A3	HDL	Cardiovascular
	11:116792991:G:A	11:116786072:C:A	11	116786072	C	A	-6.92	0.869	1.55e-07	3982	0.818935	0.150514	3.27728	1.81033	0.0831419	chr11	116785000	116790000	chr11	117230000	117235000	GSE237712_ENCFF730RTY	Brain:Caudate_nucleus	chr11	117232625	117286454	53830	117232425	117286654	+	protein_coding	RNF214	HDL	Cardiovascular
	11:116792991:G:A	11:116789970:G:A	11	116789970	G	A	-3.02	0.716	2.74e-06	3982	0.787921	0.128115	2.97198	1.72394	0.0743151	chr11	116785000	116790000	chr11	117230000	117235000	GSE237712_ENCFF730RTY	Brain:Caudate_nucleus	chr11	117232625	117286454	53830	117232425	117286654	+	protein_coding	RNF214	HDL	Cardiovascular
(INDEX)	21:34349030:A:G	21:34349030:A:G	21	34349030	A	G	0	1	3.15e-06	3982	0.45442	-0.105926	2.05667	1.43411	-0.0738619	chr21	34070000	34075000	chr21	34345000	34350000	GSE237712_ENCFF730RTY	Brain:Caudate_nucleus	chr21	34073224	34143034	69811	34073024	34143234	+	protein_coding	MRPS6	HDL	Cardiovascular
(INDEX)	21:34349030:A:G	21:34349030:A:G	21	34349030	A	G	0	1	3.15e-06	3982	0.45442	-0.105926	2.05667	1.43411	-0.0738619	chr21	34070000	34075000	chr21	34345000	34350000	GSE237712_ENCFF730RTY	Brain:Caudate_nucleus	chr21	34073578	34106260	32683	34073378	34106460	+	protein_coding	SLC5A3	HDL	Cardiovascular
	21:34349030:A:G	21:34348354:T:C	21	34348354	T	C	-0.676	0.989	7.04e-06	3982	0.455927	-0.102049	2.05446	1.43334	-0.0711967	chr21	34070000	34075000	chr21	34345000	34350000	GSE237712_ENCFF730RTY	Brain:Caudate_nucleus	chr21	34073224	34143034	69811	34073024	34143234	+	protein_coding	MRPS6	HDL	Cardiovascular
	21:34349030:A:G	21:34348354:T:C	21	34348354	T	C	-0.676	0.989	7.04e-06	3982	0.455927	-0.102049	2.05446	1.43334	-0.0711967	chr21	34070000	34075000	chr21	34345000	34350000	GSE237712_ENCFF730RTY	Brain:Caudate_nucleus	chr21	34073578	34106260	32683	34073378	34106460	+	protein_coding	SLC5A3	HDL	Cardiovascular
	21:34349030:A:G	21:34349261:C:T	21	34349261	C	T	0.231	1	3.15e-06	3982	0.45442	-0.105926	2.05667	1.43411	-0.0738619	chr21	34070000	34075000	chr21	34345000	34350000	GSE237712_ENCFF730RTY	Brain:Caudate_nucleus	chr21	34073224	34143034	69811	34073024	34143234	+	protein_coding	MRPS6	HDL	Cardiovascular
	21:34349030:A:G	21:34349261:C:T	21	34349261	C	T	0.231	1	3.15e-06	3982	0.45442	-0.105926	2.05667	1.43411	-0.0738619	chr21	34070000	34075000	chr21	34345000	34350000	GSE237712_ENCFF730RTY	Brain:Caudate_nucleus	chr21	34073578	34106260	32683	34073378	34106460	+	protein_coding	SLC5A3	HDL	Cardiovascular
(INDEX)	16:56953103:C:T	16:56953103:C:T	16	56953103	C	T	0	1	1.29e-21	3982	0.272351	0.241078	2.53718	1.59285	0.15135	chr16	56865000	56870000	chr16	56950000	56955000	GSE238042_ENCFF216IAK	Brain:Posterior_cingulate_gyrus	chr16	56865207	56915850	50644	56865007	56916050	+	protein_coding	SLC12A3	HDL	Cardiovascular
	16:56953103:C:T	16:56953457:T:C	16	56953457	T	C	0.354	0.99	1.37e-21	3982	0.273355	0.240087	2.51964	1.58734	0.151251	chr16	56865000	56870000	chr16	56950000	56955000	GSE238042_ENCFF216IAK	Brain:Posterior_cingulate_gyrus	chr16	56865207	56915850	50644	56865007	56916050	+	protein_coding	SLC12A3	HDL	Cardiovascular
	16:56953103:C:T	16:56953853:C:T	16	56953853	C	T	0.75	0.883	3.62e-18	3982	0.250628	0.225283	2.67605	1.63586	0.137715	chr16	56865000	56870000	chr16	56950000	56955000	GSE238042_ENCFF216IAK	Brain:Posterior_cingulate_gyrus	chr16	56865207	56915850	50644	56865007	56916050	+	protein_coding	SLC12A3	HDL	Cardiovascular
	16:56953103:C:T	16:56954132:C:T	16	56954132	C	T	1.03	0.788	4.36e-19	3982	0.318433	0.215143	2.31247	1.52068	0.141478	chr16	56865000	56870000	chr16	56950000	56955000	GSE238042_ENCFF216IAK	Brain:Posterior_cingulate_gyrus	chr16	56865207	56915850	50644	56865007	56916050	+	protein_coding	SLC12A3	HDL	Cardiovascular
(INDEX)	16:56951643:A:G	16:56951643:A:G	16	56951643	A	G	0	1	1.88e-15	3982	0.731668	0.204173	2.62703	1.62081	0.12597	chr16	56865000	56870000	chr16	56950000	56955000	GSE238042_ENCFF216IAK	Brain:Posterior_cingulate_gyrus	chr16	56865207	56915850	50644	56865007	56916050	+	protein_coding	SLC12A3	HDL	Cardiovascular
	16:56951643:A:G	16:56951858:C:CTTTTTTT	16	56951858	C	CTTTTTTT	0.215	0.706	1.89e-10	3982	0.209819	-0.176528	3.05781	1.74866	-0.10095	chr16	56865000	56870000	chr16	56950000	56955000	GSE238042_ENCFF216IAK	Brain:Posterior_cingulate_gyrus	chr16	56865207	56915850	50644	56865007	56916050	+	protein_coding	SLC12A3	HDL	Cardiovascular
(INDEX)	16:56951602:G:A	16:56951602:G:A	16	56951602	G	A	0	1	3.4e-13	3982	0.297464	0.178387	2.3923	1.54671	0.115333	chr16	56865000	56870000	chr16	56950000	56955000	GSE238042_ENCFF216IAK	Brain:Posterior_cingulate_gyrus	chr16	56865207	56915850	50644	56865007	56916050	+	protein_coding	SLC12A3	HDL	Cardiovascular
(INDEX)	16:56951227:A:G	16:56951227:A:G	16	56951227	A	G	0	1	3.7e-10	3982	0.599573	0.144112	2.10604	1.45122	0.099304	chr16	56865000	56870000	chr16	56950000	56955000	GSE238042_ENCFF216IAK	Brain:Posterior_cingulate_gyrus	chr16	56865207	56915850	50644	56865007	56916050	+	protein_coding	SLC12A3	HDL	Cardiovascular
	16:56955918:G:A	16:56952850:G:T	16	56952850	G	T	-3.07	0.962	9.77e-09	3982	0.494601	-0.128963	2.01371	1.41905	-0.0908797	chr16	56865000	56870000	chr16	56950000	56955000	GSE238042_ENCFF216IAK	Brain:Posterior_cingulate_gyrus	chr16	56865207	56915850	50644	56865007	56916050	+	protein_coding	SLC12A3	HDL	Cardiovascular
(INDEX)	16:56951244:A:G	16:56951244:A:G	16	56951244	A	G	0	1	2.94e-08	3982	0.683074	0.133658	2.31346	1.52101	0.0878747	chr16	56865000	56870000	chr16	56950000	56955000	GSE238042_ENCFF216IAK	Brain:Posterior_cingulate_gyrus	chr16	56865207	56915850	50644	56865007	56916050	+	protein_coding	SLC12A3	HDL	Cardiovascular
(INDEX)	11:116792991:G:A	11:116792991:G:A	11	116792991	G	A	0	1	8.26e-08	3982	0.80776	0.151037	3.15992	1.77762	0.084966	chr11	116790000	116795000	chr11	116835000	116840000	GSE238042_ENCFF216IAK	Brain:Posterior_cingulate_gyrus	chr11	116835751	116837622	1872	116835551	116837822	-	protein_coding	APOA1	HDL	Cardiovascular
	11:116792991:G:A	11:116776891:C:T	11	116776891	C	T	-16.1	0.862	1.9e-07	3982	0.817931	0.149199	3.26634	1.8073	0.0825535	chr11	116770000	116780000	chr11	117230000	117240000	GSE238042_ENCFF216IAK	Brain:Posterior_cingulate_gyrus	chr11	117232625	117286454	53830	117232425	117286654	+	protein_coding	RNF214	HDL	Cardiovascular
	11:116792991:G:A	11:116791110:T:C	11	116791110	T	C	-1.88	0.896	3.82e-07	3982	0.823958	0.14766	3.36704	1.83495	0.0804709	chr11	116790000	116795000	chr11	116835000	116840000	GSE238042_ENCFF216IAK	Brain:Posterior_cingulate_gyrus	chr11	116835751	116837622	1872	116835551	116837822	-	protein_coding	APOA1	HDL	Cardiovascular
	11:116792991:G:A	11:116791863:C:T	11	116791863	C	T	-1.13	0.999	1.02e-07	3982	0.807634	0.14995	3.15936	1.77746	0.084362	chr11	116790000	116795000	chr11	116835000	116840000	GSE238042_ENCFF216IAK	Brain:Posterior_cingulate_gyrus	chr11	116835751	116837622	1872	116835551	116837822	-	protein_coding	APOA1	HDL	Cardiovascular
(INDEX)	11:116778201:G:C	11:116778201:G:C	11	116778201	G	C	0	1	1.22e-07	3982	0.780512	0.142584	2.89234	1.70069	0.083839	chr11	116770000	116780000	chr11	117230000	117240000	GSE238042_ENCFF216IAK	Brain:Posterior_cingulate_gyrus	chr11	117232625	117286454	53830	117232425	117286654	+	protein_coding	RNF214	HDL	Cardiovascular
(INDEX)	21:34349030:A:G	21:34349030:A:G	21	34349030	A	G	0	1	3.15e-06	3982	0.45442	-0.105926	2.05667	1.43411	-0.0738619	chr21	34070000	34075000	chr21	34345000	34350000	GSE238042_ENCFF216IAK	Brain:Posterior_cingulate_gyrus	chr21	34073224	34143034	69811	34073024	34143234	+	protein_coding	MRPS6	HDL	Cardiovascular
(INDEX)	21:34349030:A:G	21:34349030:A:G	21	34349030	A	G	0	1	3.15e-06	3982	0.45442	-0.105926	2.05667	1.43411	-0.0738619	chr21	34070000	34075000	chr21	34345000	34350000	GSE238042_ENCFF216IAK	Brain:Posterior_cingulate_gyrus	chr21	34073578	34106260	32683	34073378	34106460	+	protein_coding	SLC5A3	HDL	Cardiovascular
	21:34349030:A:G	21:34348354:T:C	21	34348354	T	C	-0.676	0.989	7.04e-06	3982	0.455927	-0.102049	2.05446	1.43334	-0.0711967	chr21	34070000	34075000	chr21	34345000	34350000	GSE238042_ENCFF216IAK	Brain:Posterior_cingulate_gyrus	chr21	34073224	34143034	69811	34073024	34143234	+	protein_coding	MRPS6	HDL	Cardiovascular
	21:34349030:A:G	21:34348354:T:C	21	34348354	T	C	-0.676	0.989	7.04e-06	3982	0.455927	-0.102049	2.05446	1.43334	-0.0711967	chr21	34070000	34075000	chr21	34345000	34350000	GSE238042_ENCFF216IAK	Brain:Posterior_cingulate_gyrus	chr21	34073578	34106260	32683	34073378	34106460	+	protein_coding	SLC5A3	HDL	Cardiovascular
	21:34349030:A:G	21:34349261:C:T	21	34349261	C	T	0.231	1	3.15e-06	3982	0.45442	-0.105926	2.05667	1.43411	-0.0738619	chr21	34070000	34075000	chr21	34345000	34350000	GSE238042_ENCFF216IAK	Brain:Posterior_cingulate_gyrus	chr21	34073224	34143034	69811	34073024	34143234	+	protein_coding	MRPS6	HDL	Cardiovascular
	21:34349030:A:G	21:34349261:C:T	21	34349261	C	T	0.231	1	3.15e-06	3982	0.45442	-0.105926	2.05667	1.43411	-0.0738619	chr21	34070000	34075000	chr21	34345000	34350000	GSE238042_ENCFF216IAK	Brain:Posterior_cingulate_gyrus	chr21	34073578	34106260	32683	34073378	34106460	+	protein_coding	SLC5A3	HDL	Cardiovascular
(INDEX)	1:109275684:G:T	1:109275684:G:T	1	109275684	G	T	0	1	1.64e-16	3943	0.708217	0.204263	2.41914	1.55536	0.131329	chr1	109270000	109280000	chr1	109530000	109540000	GSE237712_ENCFF730RTY	Brain:Caudate_nucleus	chr1	109539872	109548406	8535	109539672	109548606	+	protein_coding	GPR61	LDL	Cardiovascular
	1:109275684:G:T	1:109272630:A:G	1	109272630	A	G	-3.05	0.959	1.36e-15	3943	0.29787	-0.196891	2.39438	1.54738	-0.127242	chr1	109270000	109280000	chr1	109530000	109540000	GSE237712_ENCFF730RTY	Brain:Caudate_nucleus	chr1	109539872	109548406	8535	109539672	109548606	+	protein_coding	GPR61	LDL	Cardiovascular
	1:109275684:G:T	1:109274570:A:G	1	109274570	A	G	-1.11	0.991	6.72e-16	3943	0.292671	-0.200114	2.42084	1.55591	-0.128616	chr1	109270000	109280000	chr1	109530000	109540000	GSE237712_ENCFF730RTY	Brain:Caudate_nucleus	chr1	109539872	109548406	8535	109539672	109548606	+	protein_coding	GPR61	LDL	Cardiovascular
	1:109275684:G:T	1:109274623:C:T	1	109274623	C	T	-1.06	0.935	3.65e-15	3943	0.695029	0.192597	2.36312	1.53724	0.125287	chr1	109270000	109280000	chr1	109530000	109540000	GSE237712_ENCFF730RTY	Brain:Caudate_nucleus	chr1	109539872	109548406	8535	109539672	109548606	+	protein_coding	GPR61	LDL	Cardiovascular
	1:109275684:G:T	1:109274968:G:T	1	109274968	G	T	-0.716	0.991	4.23e-16	3943	0.293305	-0.201199	2.41344	1.55353	-0.129511	chr1	109270000	109280000	chr1	109530000	109540000	GSE237712_ENCFF730RTY	Brain:Caudate_nucleus	chr1	109539872	109548406	8535	109539672	109548606	+	protein_coding	GPR61	LDL	Cardiovascular
	1:109275684:G:T	1:109275216:T:C	1	109275216	T	C	-0.468	0.997	2.12e-16	3943	0.708471	0.203728	2.42442	1.55706	0.130842	chr1	109270000	109280000	chr1	109530000	109540000	GSE237712_ENCFF730RTY	Brain:Caudate_nucleus	chr1	109539872	109548406	8535	109539672	109548606	+	protein_coding	GPR61	LDL	Cardiovascular
	1:109275684:G:T	1:109275536:C:CT	1	109275536	C	CT	-0.148	0.994	2.12e-16	3943	0.706949	0.20324	2.41295	1.55337	0.130838	chr1	109270000	109280000	chr1	109530000	109540000	GSE237712_ENCFF730RTY	Brain:Caudate_nucleus	chr1	109539872	109548406	8535	109539672	109548606	+	protein_coding	GPR61	LDL	Cardiovascular
	1:109275684:G:T	1:109275908:C:T	1	109275908	C	T	0.224	0.994	2.12e-16	3943	0.706949	0.20324	2.41295	1.55337	0.130838	chr1	109270000	109280000	chr1	109530000	109540000	GSE237712_ENCFF730RTY	Brain:Caudate_nucleus	chr1	109539872	109548406	8535	109539672	109548606	+	protein_coding	GPR61	LDL	Cardiovascular
	1:109275684:G:T	1:109276674:C:A	1	109276674	C	A	0.99	0.946	1.3e-15	3943	0.697692	0.195921	2.36793	1.53881	0.12732	chr1	109270000	109280000	chr1	109530000	109540000	GSE237712_ENCFF730RTY	Brain:Caudate_nucleus	chr1	109539872	109548406	8535	109539672	109548606	+	protein_coding	GPR61	LDL	Cardiovascular
	1:109275684:G:T	1:109278685:G:T	1	109278685	G	T	3	0.977	1.65e-16	3943	0.706442	0.20366	2.40538	1.55093	0.131315	chr1	109270000	109280000	chr1	109530000	109540000	GSE237712_ENCFF730RTY	Brain:Caudate_nucleus	chr1	109539872	109548406	8535	109539672	109548606	+	protein_coding	GPR61	LDL	Cardiovascular
	1:109275684:G:T	1:109278889:T:G	1	109278889	T	G	3.2	0.978	1.93e-16	3943	0.708217	0.203784	2.41914	1.55536	0.131021	chr1	109270000	109280000	chr1	109530000	109540000	GSE237712_ENCFF730RTY	Brain:Caudate_nucleus	chr1	109539872	109548406	8535	109539672	109548606	+	protein_coding	GPR61	LDL	Cardiovascular
	1:109275684:G:T	1:109279175:G:A	1	109279175	G	A	3.49	0.974	2.69e-16	3943	0.705808	0.202149	2.40379	1.55042	0.130384	chr1	109270000	109280000	chr1	109530000	109540000	GSE237712_ENCFF730RTY	Brain:Caudate_nucleus	chr1	109539872	109548406	8535	109539672	109548606	+	protein_coding	GPR61	LDL	Cardiovascular
	1:109275684:G:T	1:109279386:G:T	1	109279386	G	T	3.7	0.941	2.43e-15	3943	0.698453	0.194071	2.36896	1.53914	0.12609	chr1	109270000	109280000	chr1	109530000	109540000	GSE237712_ENCFF730RTY	Brain:Caudate_nucleus	chr1	109539872	109548406	8535	109539672	109548606	+	protein_coding	GPR61	LDL	Cardiovascular
	1:109275684:G:T	1:109279521:G:A	1	109279521	G	A	3.84	0.963	1.03e-15	3943	0.702764	0.197438	2.38742	1.54513	0.127781	chr1	109270000	109280000	chr1	109530000	109540000	GSE237712_ENCFF730RTY	Brain:Caudate_nucleus	chr1	109539872	109548406	8535	109539672	109548606	+	protein_coding	GPR61	LDL	Cardiovascular
	1:109275684:G:T	1:109279544:G:A	1	109279544	G	A	3.86	0.971	3.23e-16	3943	0.705681	0.201375	2.39837	1.54867	0.130031	chr1	109270000	109280000	chr1	109530000	109540000	GSE237712_ENCFF730RTY	Brain:Caudate_nucleus	chr1	109539872	109548406	8535	109539672	109548606	+	protein_coding	GPR61	LDL	Cardiovascular
(INDEX)	1:109272258:C:T	1:109272258:C:T	1	109272258	C	T	0	1	2.67e-07	3943	0.1684	-0.154645	3.5612	1.88711	-0.0819479	chr1	109270000	109280000	chr1	109530000	109540000	GSE237712_ENCFF730RTY	Brain:Caudate_nucleus	chr1	109539872	109548406	8535	109539672	109548606	+	protein_coding	GPR61	LDL	Cardiovascular
	1:109272258:C:T	1:109274241:T:TC	1	109274241	T	TC	1.98	0.953	5.67e-06	3943	0.16282	-0.138029	3.64691	1.90969	-0.0722783	chr1	109270000	109280000	chr1	109530000	109540000	GSE237712_ENCFF730RTY	Brain:Caudate_nucleus	chr1	109539872	109548406	8535	109539672	109548606	+	protein_coding	GPR61	LDL	Cardiovascular
(INDEX)	1:109270614:TTCCCAGTCTTGGGG:T	1:109270614:TTCCCAGTCTTGGGG:T	1	109270614	TTCCCAGTCTTGGGG	T	0	1	2.78e-06	3943	0.371671	0.107986	2.09308	1.44675	0.0746405	chr1	109270000	109280000	chr1	109530000	109540000	GSE237712_ENCFF730RTY	Brain:Caudate_nucleus	chr1	109539872	109548406	8535	109539672	109548606	+	protein_coding	GPR61	LDL	Cardiovascular
	1:109270614:TTCCCAGTCTTGGGG:T	1:109262024:G:A	1	109262024	G	A	-8.59	0.914	1.22e-05	3943	0.36774	0.100873	2.09648	1.44792	0.0696674	chr1	109260000	109270000	chr1	109390000	109400000	GSE237712_ENCFF730RTY	Brain:Caudate_nucleus	chr1	109399042	109426448	27407	109398842	109426648	-	protein_coding	PSMA5	LDL	Cardiovascular
	1:109270614:TTCCCAGTCTTGGGG:T	1:109262024:G:A	1	109262024	G	A	-8.59	0.914	1.22e-05	3943	0.36774	0.100873	2.09648	1.44792	0.0696674	chr1	109110000	109120000	chr1	109260000	109270000	GSE237712_ENCFF730RTY	Brain:Caudate_nucleus	chr1	109113679	109206781	93103	109113479	109206981	+	protein_coding	ELAPOR1	LDL	Cardiovascular
	1:109270614:TTCCCAGTCTTGGGG:T	1:109264212:C:T	1	109264212	C	T	-6.4	0.932	4.32e-06	3943	0.363682	0.106221	2.10646	1.45137	0.073187	chr1	109260000	109270000	chr1	109390000	109400000	GSE237712_ENCFF730RTY	Brain:Caudate_nucleus	chr1	109399042	109426448	27407	109398842	109426648	-	protein_coding	PSMA5	LDL	Cardiovascular
	1:109270614:TTCCCAGTCTTGGGG:T	1:109264212:C:T	1	109264212	C	T	-6.4	0.932	4.32e-06	3943	0.363682	0.106221	2.10646	1.45137	0.073187	chr1	109110000	109120000	chr1	109260000	109270000	GSE237712_ENCFF730RTY	Brain:Caudate_nucleus	chr1	109113679	109206781	93103	109113479	109206981	+	protein_coding	ELAPOR1	LDL	Cardiovascular
	1:109270614:TTCCCAGTCTTGGGG:T	1:109264477:G:A	1	109264477	G	A	-6.14	0.921	9.68e-06	3943	0.358737	0.102656	2.12255	1.4569	0.0704621	chr1	109260000	109270000	chr1	109390000	109400000	GSE237712_ENCFF730RTY	Brain:Caudate_nucleus	chr1	109399042	109426448	27407	109398842	109426648	-	protein_coding	PSMA5	LDL	Cardiovascular
	1:109270614:TTCCCAGTCTTGGGG:T	1:109264477:G:A	1	109264477	G	A	-6.14	0.921	9.68e-06	3943	0.358737	0.102656	2.12255	1.4569	0.0704621	chr1	109110000	109120000	chr1	109260000	109270000	GSE237712_ENCFF730RTY	Brain:Caudate_nucleus	chr1	109113679	109206781	93103	109113479	109206981	+	protein_coding	ELAPOR1	LDL	Cardiovascular
	1:109270614:TTCCCAGTCTTGGGG:T	1:109270398:G:A	1	109270398	G	A	-0.216	0.858	9.75e-06	3943	0.341998	0.102917	2.13481	1.4611	0.0704381	chr1	109270000	109280000	chr1	109530000	109540000	GSE237712_ENCFF730RTY	Brain:Caudate_nucleus	chr1	109539872	109548406	8535	109539672	109548606	+	protein_coding	GPR61	LDL	Cardiovascular
	1:109270614:TTCCCAGTCTTGGGG:T	1:109262024:G:A	1	109262024	G	A	-8.59	0.914	1.22e-05	3943	0.36774	0.100873	2.09648	1.44792	0.0696674	chr1	109260000	109265000	chr1	109395000	109400000	GSE238042_ENCFF216IAK	Brain:Posterior_cingulate_gyrus	chr1	109399042	109426448	27407	109398842	109426648	-	protein_coding	PSMA5	LDL	Cardiovascular
	1:109270614:TTCCCAGTCTTGGGG:T	1:109262024:G:A	1	109262024	G	A	-8.59	0.914	1.22e-05	3943	0.36774	0.100873	2.09648	1.44792	0.0696674	chr1	109260000	109270000	chr1	109530000	109540000	GSE238042_ENCFF216IAK	Brain:Posterior_cingulate_gyrus	chr1	109539872	109548406	8535	109539672	109548606	+	protein_coding	GPR61	LDL	Cardiovascular
	1:109270614:TTCCCAGTCTTGGGG:T	1:109262024:G:A	1	109262024	G	A	-8.59	0.914	1.22e-05	3943	0.36774	0.100873	2.09648	1.44792	0.0696674	chr1	109110000	109120000	chr1	109260000	109270000	GSE238042_ENCFF216IAK	Brain:Posterior_cingulate_gyrus	chr1	109113679	109206781	93103	109113479	109206981	+	protein_coding	ELAPOR1	LDL	Cardiovascular
	1:109270614:TTCCCAGTCTTGGGG:T	1:109264212:C:T	1	109264212	C	T	-6.4	0.932	4.32e-06	3943	0.363682	0.106221	2.10646	1.45137	0.073187	chr1	109260000	109265000	chr1	109395000	109400000	GSE238042_ENCFF216IAK	Brain:Posterior_cingulate_gyrus	chr1	109399042	109426448	27407	109398842	109426648	-	protein_coding	PSMA5	LDL	Cardiovascular
	1:109270614:TTCCCAGTCTTGGGG:T	1:109264212:C:T	1	109264212	C	T	-6.4	0.932	4.32e-06	3943	0.363682	0.106221	2.10646	1.45137	0.073187	chr1	109260000	109270000	chr1	109530000	109540000	GSE238042_ENCFF216IAK	Brain:Posterior_cingulate_gyrus	chr1	109539872	109548406	8535	109539672	109548606	+	protein_coding	GPR61	LDL	Cardiovascular
	1:109270614:TTCCCAGTCTTGGGG:T	1:109264212:C:T	1	109264212	C	T	-6.4	0.932	4.32e-06	3943	0.363682	0.106221	2.10646	1.45137	0.073187	chr1	109110000	109120000	chr1	109260000	109270000	GSE238042_ENCFF216IAK	Brain:Posterior_cingulate_gyrus	chr1	109113679	109206781	93103	109113479	109206981	+	protein_coding	ELAPOR1	LDL	Cardiovascular
	1:109270614:TTCCCAGTCTTGGGG:T	1:109264477:G:A	1	109264477	G	A	-6.14	0.921	9.68e-06	3943	0.358737	0.102656	2.12255	1.4569	0.0704621	chr1	109260000	109265000	chr1	109395000	109400000	GSE238042_ENCFF216IAK	Brain:Posterior_cingulate_gyrus	chr1	109399042	109426448	27407	109398842	109426648	-	protein_coding	PSMA5	LDL	Cardiovascular
	1:109270614:TTCCCAGTCTTGGGG:T	1:109264477:G:A	1	109264477	G	A	-6.14	0.921	9.68e-06	3943	0.358737	0.102656	2.12255	1.4569	0.0704621	chr1	109260000	109270000	chr1	109530000	109540000	GSE238042_ENCFF216IAK	Brain:Posterior_cingulate_gyrus	chr1	109539872	109548406	8535	109539672	109548606	+	protein_coding	GPR61	LDL	Cardiovascular
	1:109270614:TTCCCAGTCTTGGGG:T	1:109264477:G:A	1	109264477	G	A	-6.14	0.921	9.68e-06	3943	0.358737	0.102656	2.12255	1.4569	0.0704621	chr1	109110000	109120000	chr1	109260000	109270000	GSE238042_ENCFF216IAK	Brain:Posterior_cingulate_gyrus	chr1	109113679	109206781	93103	109113479	109206981	+	protein_coding	ELAPOR1	LDL	Cardiovascular
	11:116778201:G:C	11:116791110:T:C	11	116791110	T	C	12.9	0.759	8.33e-22	3982	0.823958	-0.279232	3.37146	1.83615	-0.152074	chr11	116790000	116792000	chr11	116834000	116836000	GSE237345_ENCFF467KEZ	Brain:Dorso-lateral_prefrontal_cortex	chr11	116835751	116837622	1872	116835551	116837822	-	protein_coding	APOA1	logTG	Cardiovascular
	11:116792991:G:A	11:116791863:C:T	11	116791863	C	T	-1.13	0.999	7.26e-23	3982	0.807634	-0.277486	3.16351	1.77863	-0.156011	chr11	116790000	116792000	chr11	116834000	116836000	GSE237345_ENCFF467KEZ	Brain:Dorso-lateral_prefrontal_cortex	chr11	116835751	116837622	1872	116835551	116837822	-	protein_coding	APOA1	logTG	Cardiovascular
	2:27508073:T:C	2:27375230:T:C	2	27375230	T	C	-133	0.878	2.31e-05	3982	0.813536	-0.121446	3.27793	1.81051	-0.0670785	chr2	27130000	27140000	chr2	27370000	27380000	GSE237345_ENCFF467KEZ	Brain:Dorso-lateral_prefrontal_cortex	chr2	27130756	27134666	3911	27130556	27134866	-	protein_coding	PREB	logTG	Cardiovascular
	2:27508073:T:C	2:27375230:T:C	2	27375230	T	C	-133	0.878	2.31e-05	3982	0.813536	-0.121446	3.27793	1.81051	-0.0670785	chr2	27130000	27140000	chr2	27370000	27380000	GSE237345_ENCFF467KEZ	Brain:Dorso-lateral_prefrontal_cortex	chr2	27136848	27139410	2563	27136648	27139610	-	protein_coding	PRR30	logTG	Cardiovascular
	11:116859922:A:G	11:116877768:C:CTCTATT	11	116877768	C	CTCTATT	17.8	0.726	3.57e-05	3982	0.673782	-0.0985835	2.26445	1.50481	-0.0655123	chr11	116835000	116840000	chr11	116875000	116880000	GSE237345_ENCFF467KEZ	Brain:Dorso-lateral_prefrontal_cortex	chr11	116835751	116837622	1872	116835551	116837822	-	protein_coding	APOA1	logTG	Cardiovascular
	1:119658220:T:C	1:119671224:T:G	1	119671224	T	G	13	0.991	3.2e-06	3982	0.62004	-0.107755	2.13131	1.4599	-0.0738098	chr1	119670000	119680000	chr1	119740000	119750000	GSE237345_ENCFF467KEZ	Brain:Dorso-lateral_prefrontal_cortex	chr1	119748002	119768905	20904	119747802	119769105	-	protein_coding	HMGCS2	logTG	Cardiovascular
	1:119658220:T:C	1:119677844:AC:A	1	119677844	AC	A	19.6	0.987	3.91e-06	3982	0.379458	0.106746	2.12901	1.45911	0.0731582	chr1	119670000	119680000	chr1	119740000	119750000	GSE237345_ENCFF467KEZ	Brain:Dorso-lateral_prefrontal_cortex	chr1	119748002	119768905	20904	119747802	119769105	-	protein_coding	HMGCS2	logTG	Cardiovascular
	11:116778201:G:C	11:116786072:C:A	11	116786072	C	A	7.87	0.782	8.91e-21	3982	0.818935	-0.268382	3.28158	1.81151	-0.148153	chr11	116785000	116790000	chr11	117230000	117235000	GSE237712_ENCFF730RTY	Brain:Caudate_nucleus	chr11	117232625	117286454	53830	117232425	117286654	+	protein_coding	RNF214	logTG	Cardiovascular
	11:116792991:G:A	11:116789970:G:A	11	116789970	G	A	-3.02	0.716	4.29e-18	3982	0.787921	-0.237053	2.97589	1.72508	-0.137416	chr11	116785000	116790000	chr11	117230000	117235000	GSE237712_ENCFF730RTY	Brain:Caudate_nucleus	chr11	117232625	117286454	53830	117232425	117286654	+	protein_coding	RNF214	logTG	Cardiovascular
	11:116752497:TA:T	11:116786845:C:T	11	116786845	C	T	34.3	0.793	1.51e-18	3982	0.687469	-0.211345	2.30215	1.51728	-0.139292	chr11	116785000	116790000	chr11	117230000	117235000	GSE237712_ENCFF730RTY	Brain:Caudate_nucleus	chr11	117232625	117286454	53830	117232425	117286654	+	protein_coding	RNF214	logTG	Cardiovascular
(INDEX)	11:116778201:G:C	11:116778201:G:C	11	116778201	G	C	0	1	3.73e-28	3982	0.780512	-0.296736	2.89614	1.70181	-0.174365	chr11	116770000	116780000	chr11	117230000	117240000	GSE238042_ENCFF216IAK	Brain:Posterior_cingulate_gyrus	chr11	117232625	117286454	53830	117232425	117286654	+	protein_coding	RNF214	logTG	Cardiovascular
	11:116778201:G:C	11:116776891:C:T	11	116776891	C	T	-1.31	0.789	1.1e-20	3982	0.817931	-0.267279	3.27063	1.80849	-0.147791	chr11	116770000	116780000	chr11	117230000	117240000	GSE238042_ENCFF216IAK	Brain:Posterior_cingulate_gyrus	chr11	117232625	117286454	53830	117232425	117286654	+	protein_coding	RNF214	logTG	Cardiovascular
	11:116778201:G:C	11:116791110:T:C	11	116791110	T	C	12.9	0.759	8.33e-22	3982	0.823958	-0.279232	3.37146	1.83615	-0.152074	chr11	116790000	116795000	chr11	116835000	116840000	GSE238042_ENCFF216IAK	Brain:Posterior_cingulate_gyrus	chr11	116835751	116837622	1872	116835551	116837822	-	protein_coding	APOA1	logTG	Cardiovascular
(INDEX)	11:116792991:G:A	11:116792991:G:A	11	116792991	G	A	0	1	5.48e-23	3982	0.80776	-0.278309	3.16408	1.77879	-0.15646	chr11	116790000	116795000	chr11	116835000	116840000	GSE238042_ENCFF216IAK	Brain:Posterior_cingulate_gyrus	chr11	116835751	116837622	1872	116835551	116837822	-	protein_coding	APOA1	logTG	Cardiovascular
	11:116792991:G:A	11:116791863:C:T	11	116791863	C	T	-1.13	0.999	7.26e-23	3982	0.807634	-0.277486	3.16351	1.77863	-0.156011	chr11	116790000	116795000	chr11	116835000	116840000	GSE238042_ENCFF216IAK	Brain:Posterior_cingulate_gyrus	chr11	116835751	116837622	1872	116835551	116837822	-	protein_coding	APOA1	logTG	Cardiovascular
(INDEX)	11:116793324:G:A	11:116793324:G:A	11	116793324	G	A	0	1	1.19e-10	3982	0.473506	-0.145984	2.04514	1.43008	-0.102081	chr11	116790000	116795000	chr11	116835000	116840000	GSE238042_ENCFF216IAK	Brain:Posterior_cingulate_gyrus	chr11	116835751	116837622	1872	116835551	116837822	-	protein_coding	APOA1	logTG	Cardiovascular
(INDEX)	11:116774559:C:T	11:116774559:C:T	11	116774559	C	T	0	1	2.03e-09	3982	0.399297	-0.13729	2.08806	1.44501	-0.0950096	chr11	116770000	116780000	chr11	117230000	117240000	GSE238042_ENCFF216IAK	Brain:Posterior_cingulate_gyrus	chr11	117232625	117286454	53830	117232425	117286654	+	protein_coding	RNF214	logTG	Cardiovascular
	11:116725458:C:T	11:116770052:G:A	11	116770052	G	A	44.6	0.76	1.67e-07	3982	0.296082	-0.127842	2.37598	1.54142	-0.0829377	chr11	116770000	116780000	chr11	117230000	117240000	GSE238042_ENCFF216IAK	Brain:Posterior_cingulate_gyrus	chr11	117232625	117286454	53830	117232425	117286654	+	protein_coding	RNF214	logTG	Cardiovascular
	11:116725458:C:T	11:116770312:C:T	11	116770312	C	T	44.9	0.76	1.97e-07	3982	0.296208	-0.127097	2.37625	1.54151	-0.0824497	chr11	116770000	116780000	chr11	117230000	117240000	GSE238042_ENCFF216IAK	Brain:Posterior_cingulate_gyrus	chr11	117232625	117286454	53830	117232425	117286654	+	protein_coding	RNF214	logTG	Cardiovascular
	11:116725458:C:T	11:116794060:T:A	11	116794060	T	A	68.6	0.876	2.13e-06	3982	0.247489	-0.124036	2.72589	1.65103	-0.0751266	chr11	116790000	116795000	chr11	116835000	116840000	GSE238042_ENCFF216IAK	Brain:Posterior_cingulate_gyrus	chr11	116835751	116837622	1872	116835551	116837822	-	protein_coding	APOA1	logTG	Cardiovascular
(INDEX)	11:116771421:C:T	11:116771421:C:T	11	116771421	C	T	0	1	1.3e-08	3982	0.361502	-0.131788	2.13907	1.46256	-0.090108	chr11	116770000	116780000	chr11	117230000	117240000	GSE238042_ENCFF216IAK	Brain:Posterior_cingulate_gyrus	chr11	117232625	117286454	53830	117232425	117286654	+	protein_coding	RNF214	logTG	Cardiovascular
(INDEX)	19:19406360:A:G	19:19406360:A:G	19	19406360	A	G	0	1	3.7e-06	3982	0.200402	-0.130055	3.14552	1.77356	-0.0733299	chr19	19200000	19210000	chr19	19400000	19410000	GSE237345_ENCFF467KEZ	Brain:Dorso-lateral_prefrontal_cortex	chr19	19201409	19203414	2006	19201209	19203614	-	protein_coding	NR2C2AP	TC	Cardiovascular
(INDEX)	1:109278685:G:T	1:109278685:G:T	1	109278685	G	T	0	1	1.78e-10	3982	0.706806	0.156603	2.39958	1.54906	0.101096	chr1	109270000	109280000	chr1	109530000	109540000	GSE237712_ENCFF730RTY	Brain:Caudate_nucleus	chr1	109539872	109548406	8535	109539672	109548606	+	protein_coding	GPR61	TC	Cardiovascular
	1:109278685:G:T	1:109272630:A:G	1	109272630	A	G	-6.06	0.947	6.04e-09	3982	0.297966	-0.142388	2.38693	1.54497	-0.0921624	chr1	109270000	109280000	chr1	109530000	109540000	GSE237712_ENCFF730RTY	Brain:Caudate_nucleus	chr1	109539872	109548406	8535	109539672	109548606	+	protein_coding	GPR61	TC	Cardiovascular
	1:109278685:G:T	1:109274570:A:G	1	109274570	A	G	-4.12	0.979	1.24e-09	3982	0.292692	-0.149547	2.41272	1.55329	-0.0962774	chr1	109270000	109280000	chr1	109530000	109540000	GSE237712_ENCFF730RTY	Brain:Caudate_nucleus	chr1	109539872	109548406	8535	109539672	109548606	+	protein_coding	GPR61	TC	Cardiovascular
	1:109278685:G:T	1:109274623:C:T	1	109274623	C	T	-4.06	0.943	9.07e-09	3982	0.695002	0.139802	2.35612	1.53497	0.0910782	chr1	109270000	109280000	chr1	109530000	109540000	GSE237712_ENCFF730RTY	Brain:Caudate_nucleus	chr1	109539872	109548406	8535	109539672	109548606	+	protein_coding	GPR61	TC	Cardiovascular
	1:109278685:G:T	1:109274968:G:T	1	109274968	G	T	-3.72	0.98	7.9e-10	3982	0.29332	-0.15108	2.40545	1.55095	-0.0974112	chr1	109270000	109280000	chr1	109530000	109540000	GSE237712_ENCFF730RTY	Brain:Caudate_nucleus	chr1	109539872	109548406	8535	109539672	109548606	+	protein_coding	GPR61	TC	Cardiovascular
	1:109278685:G:T	1:109275216:T:C	1	109275216	T	C	-3.47	0.977	4.87e-10	3982	0.708438	0.153301	2.41627	1.55444	0.0986217	chr1	109270000	109280000	chr1	109530000	109540000	GSE237712_ENCFF730RTY	Brain:Caudate_nucleus	chr1	109539872	109548406	8535	109539672	109548606	+	protein_coding	GPR61	TC	Cardiovascular
	1:109278685:G:T	1:109275536:C:CT	1	109275536	C	CT	-3.15	0.982	4.71e-10	3982	0.706931	0.153072	2.40498	1.5508	0.0987052	chr1	109270000	109280000	chr1	109530000	109540000	GSE237712_ENCFF730RTY	Brain:Caudate_nucleus	chr1	109539872	109548406	8535	109539672	109548606	+	protein_coding	GPR61	TC	Cardiovascular
	1:109278685:G:T	1:109275684:G:T	1	109275684	G	T	-3	0.977	4.22e-10	3982	0.708187	0.153684	2.41104	1.55275	0.0989752	chr1	109270000	109280000	chr1	109530000	109540000	GSE237712_ENCFF730RTY	Brain:Caudate_nucleus	chr1	109539872	109548406	8535	109539672	109548606	+	protein_coding	GPR61	TC	Cardiovascular
	1:109278685:G:T	1:109275908:C:T	1	109275908	C	T	-2.78	0.983	4.71e-10	3982	0.706931	0.153072	2.40498	1.5508	0.0987052	chr1	109270000	109280000	chr1	109530000	109540000	GSE237712_ENCFF730RTY	Brain:Caudate_nucleus	chr1	109539872	109548406	8535	109539672	109548606	+	protein_coding	GPR61	TC	Cardiovascular
	1:109278685:G:T	1:109276674:C:A	1	109276674	C	A	-2.01	0.954	8.04e-09	3982	0.697639	0.140435	2.36085	1.53651	0.0913989	chr1	109270000	109280000	chr1	109530000	109540000	GSE237712_ENCFF730RTY	Brain:Caudate_nucleus	chr1	109539872	109548406	8535	109539672	109548606	+	protein_coding	GPR61	TC	Cardiovascular
	1:109278685:G:T	1:109278889:T:G	1	109278889	T	G	0.204	0.991	2.17e-10	3982	0.708564	0.156286	2.41318	1.55344	0.100606	chr1	109270000	109280000	chr1	109530000	109540000	GSE237712_ENCFF730RTY	Brain:Caudate_nucleus	chr1	109539872	109548406	8535	109539672	109548606	+	protein_coding	GPR61	TC	Cardiovascular
	1:109278685:G:T	1:109279175:G:A	1	109279175	G	A	0.49	0.994	2.07e-10	3982	0.706178	0.155979	2.398	1.54855	0.100726	chr1	109270000	109280000	chr1	109530000	109540000	GSE237712_ENCFF730RTY	Brain:Caudate_nucleus	chr1	109539872	109548406	8535	109539672	109548606	+	protein_coding	GPR61	TC	Cardiovascular
	1:109278685:G:T	1:109279386:G:T	1	109279386	G	T	0.701	0.958	4.64e-09	3982	0.698769	0.14276	2.36376	1.53745	0.0928549	chr1	109270000	109280000	chr1	109530000	109540000	GSE237712_ENCFF730RTY	Brain:Caudate_nucleus	chr1	109539872	109548406	8535	109539672	109548606	+	protein_coding	GPR61	TC	Cardiovascular
	1:109278685:G:T	1:109279521:G:A	1	109279521	G	A	0.836	0.983	6.34e-10	3982	0.703039	0.151197	2.38205	1.54339	0.0979643	chr1	109270000	109280000	chr1	109530000	109540000	GSE237712_ENCFF730RTY	Brain:Caudate_nucleus	chr1	109539872	109548406	8535	109539672	109548606	+	protein_coding	GPR61	TC	Cardiovascular
	1:109278685:G:T	1:109279544:G:A	1	109279544	G	A	0.859	0.99	2.78e-10	3982	0.706052	0.154684	2.39265	1.54682	0.100001	chr1	109270000	109280000	chr1	109530000	109540000	GSE237712_ENCFF730RTY	Brain:Caudate_nucleus	chr1	109539872	109548406	8535	109539672	109548606	+	protein_coding	GPR61	TC	Cardiovascular
	10:112996282:A:T	10:112989975:G:A	10	112989975	G	A	-6.31	0.789	3.33e-05	3987	0.260346	0.107329	2.66735	1.6332	0.0657169	chr10	112950000	112955000	chr10	112985000	112990000	GSE237345_ENCFF467KEZ	Brain:Dorso-lateral_prefrontal_cortex	chr10	112950247	113167678	217432	112950047	113167878	+	protein_coding	TCF7L2	HbA1c	Cardiovascular
(INDEX)	10:113004902:G:A	10:113004902:G:A	10	113004902	G	A	0	1	1.58e-06	3987	0.385628	0.109479	2.07396	1.44013	0.0760205	chr10	112950000	112955000	chr10	113000000	113005000	GSE237345_ENCFF467KEZ	Brain:Dorso-lateral_prefrontal_cortex	chr10	112950247	113167678	217432	112950047	113167878	+	protein_coding	TCF7L2	HbA1c	Cardiovascular
	10:113004902:G:A	10:112986821:C:G	10	112986821	C	G	-18.1	0.848	1.42e-05	3987	0.398294	0.098518	2.0546	1.43339	0.0687309	chr10	112950000	112955000	chr10	112985000	112990000	GSE237345_ENCFF467KEZ	Brain:Dorso-lateral_prefrontal_cortex	chr10	112950247	113167678	217432	112950047	113167878	+	protein_coding	TCF7L2	HbA1c	Cardiovascular
	10:113004902:G:A	10:112988738:C:T	10	112988738	C	T	-16.2	0.877	4.99e-06	3987	0.402182	0.103693	2.05731	1.43433	0.0722935	chr10	112950000	112955000	chr10	112985000	112990000	GSE237345_ENCFF467KEZ	Brain:Dorso-lateral_prefrontal_cortex	chr10	112950247	113167678	217432	112950047	113167878	+	protein_coding	TCF7L2	HbA1c	Cardiovascular
	10:113004902:G:A	10:112988858:G:A	10	112988858	G	A	-16	0.877	4.99e-06	3987	0.402182	0.103693	2.05731	1.43433	0.0722935	chr10	112950000	112955000	chr10	112985000	112990000	GSE237345_ENCFF467KEZ	Brain:Dorso-lateral_prefrontal_cortex	chr10	112950247	113167678	217432	112950047	113167878	+	protein_coding	TCF7L2	HbA1c	Cardiovascular
	10:113004902:G:A	10:113001938:A:C	10	113001938	A	C	-2.96	0.888	4.16e-06	3987	0.402182	0.10456	2.0573	1.43433	0.0728982	chr10	112950000	112955000	chr10	113000000	113005000	GSE237345_ENCFF467KEZ	Brain:Dorso-lateral_prefrontal_cortex	chr10	112950247	113167678	217432	112950047	113167878	+	protein_coding	TCF7L2	HbA1c	Cardiovascular
	10:113004902:G:A	10:113002305:G:T	10	113002305	G	T	-2.6	0.888	4.74e-06	3987	0.402057	0.103916	2.05668	1.43411	0.0724601	chr10	112950000	112955000	chr10	113000000	113005000	GSE237345_ENCFF467KEZ	Brain:Dorso-lateral_prefrontal_cortex	chr10	112950247	113167678	217432	112950047	113167878	+	protein_coding	TCF7L2	HbA1c	Cardiovascular
	10:113004902:G:A	10:113002478:G:A	10	113002478	G	A	-2.42	0.888	4.74e-06	3987	0.402057	0.103916	2.05668	1.43411	0.0724601	chr10	112950000	112955000	chr10	113000000	113005000	GSE237345_ENCFF467KEZ	Brain:Dorso-lateral_prefrontal_cortex	chr10	112950247	113167678	217432	112950047	113167878	+	protein_coding	TCF7L2	HbA1c	Cardiovascular
	11:116778201:G:C	11:116791110:T:C	11	116791110	T	C	12.9	0.759	1.21e-21	3886	0.823726	-0.281691	3.37431	1.83693	-0.153349	chr11	116790000	116792000	chr11	116834000	116836000	GSE237345_ENCFF467KEZ	Brain:Dorso-lateral_prefrontal_cortex	chr11	116835751	116837622	1872	116835551	116837822	-	protein_coding	APOA1	VAI	Cardiovascular
	11:116792991:G:A	11:116791863:C:T	11	116791863	C	T	-1.13	0.999	1.6e-23	3886	0.807257	-0.285474	3.16839	1.78	-0.160379	chr11	116790000	116792000	chr11	116834000	116836000	GSE237345_ENCFF467KEZ	Brain:Dorso-lateral_prefrontal_cortex	chr11	116835751	116837622	1872	116835551	116837822	-	protein_coding	APOA1	VAI	Cardiovascular
	11:116934488:T:C	11:116877768:C:CTCTATT	11	116877768	C	CTCTATT	-56.7	0.817	3.16e-05	3886	0.673057	-0.100371	2.25968	1.50322	-0.0667705	chr11	116835000	116840000	chr11	116875000	116880000	GSE237345_ENCFF467KEZ	Brain:Dorso-lateral_prefrontal_cortex	chr11	116835751	116837622	1872	116835551	116837822	-	protein_coding	APOA1	VAI	Cardiovascular
	11:116778201:G:C	11:116786072:C:A	11	116786072	C	A	7.87	0.782	3.92e-21	3886	0.818579	-0.274275	3.28245	1.81175	-0.151387	chr11	116785000	116790000	chr11	117230000	117235000	GSE237712_ENCFF730RTY	Brain:Caudate_nucleus	chr11	117232625	117286454	53830	117232425	117286654	+	protein_coding	RNF214	VAI	Cardiovascular
	11:116792991:G:A	11:116789970:G:A	11	116789970	G	A	-3.02	0.716	4.34e-18	3886	0.787442	-0.240062	2.97814	1.72573	-0.139108	chr11	116785000	116790000	chr11	117230000	117235000	GSE237712_ENCFF730RTY	Brain:Caudate_nucleus	chr11	117232625	117286454	53830	117232425	117286654	+	protein_coding	RNF214	VAI	Cardiovascular
	11:116752497:TA:T	11:116786845:C:T	11	116786845	C	T	34.3	0.793	8.4e-17	3886	0.687339	-0.202816	2.30499	1.51822	-0.133588	chr11	116785000	116790000	chr11	117230000	117235000	GSE237712_ENCFF730RTY	Brain:Caudate_nucleus	chr11	117232625	117286454	53830	117232425	117286654	+	protein_coding	RNF214	VAI	Cardiovascular
(INDEX)	11:116778201:G:C	11:116778201:G:C	11	116778201	G	C	0	1	7.67e-26	3886	0.780494	-0.28733	2.90226	1.7036	-0.16866	chr11	116770000	116780000	chr11	117230000	117240000	GSE238042_ENCFF216IAK	Brain:Posterior_cingulate_gyrus	chr11	117232625	117286454	53830	117232425	117286654	+	protein_coding	RNF214	VAI	Cardiovascular
	11:116778201:G:C	11:116776891:C:T	11	116776891	C	T	-1.31	0.789	6.12e-21	3886	0.81755	-0.272451	3.27132	1.80868	-0.150635	chr11	116770000	116780000	chr11	117230000	117240000	GSE238042_ENCFF216IAK	Brain:Posterior_cingulate_gyrus	chr11	117232625	117286454	53830	117232425	117286654	+	protein_coding	RNF214	VAI	Cardiovascular
	11:116778201:G:C	11:116791110:T:C	11	116791110	T	C	12.9	0.759	1.21e-21	3886	0.823726	-0.281691	3.37431	1.83693	-0.153349	chr11	116790000	116795000	chr11	116835000	116840000	GSE238042_ENCFF216IAK	Brain:Posterior_cingulate_gyrus	chr11	116835751	116837622	1872	116835551	116837822	-	protein_coding	APOA1	VAI	Cardiovascular
(INDEX)	11:116792991:G:A	11:116792991:G:A	11	116792991	G	A	0	1	1.24e-23	3886	0.807386	-0.28623	3.16896	1.78016	-0.160789	chr11	116790000	116795000	chr11	116835000	116840000	GSE238042_ENCFF216IAK	Brain:Posterior_cingulate_gyrus	chr11	116835751	116837622	1872	116835551	116837822	-	protein_coding	APOA1	VAI	Cardiovascular
	11:116792991:G:A	11:116791863:C:T	11	116791863	C	T	-1.13	0.999	1.6e-23	3886	0.807257	-0.285474	3.16839	1.78	-0.160379	chr11	116790000	116795000	chr11	116835000	116840000	GSE238042_ENCFF216IAK	Brain:Posterior_cingulate_gyrus	chr11	116835751	116837622	1872	116835551	116837822	-	protein_coding	APOA1	VAI	Cardiovascular
(INDEX)	11:116793324:G:A	11:116793324:G:A	11	116793324	G	A	0	1	1.8e-07	3886	0.473109	-0.119895	2.04993	1.43176	-0.0837397	chr11	116790000	116795000	chr11	116835000	116840000	GSE238042_ENCFF216IAK	Brain:Posterior_cingulate_gyrus	chr11	116835751	116837622	1872	116835551	116837822	-	protein_coding	APOA1	VAI	Cardiovascular
(INDEX)	11:116774559:C:T	11:116774559:C:T	11	116774559	C	T	0	1	1.73e-06	3886	0.398224	-0.111108	2.09668	1.44799	-0.0767325	chr11	116770000	116780000	chr11	117230000	117240000	GSE238042_ENCFF216IAK	Brain:Posterior_cingulate_gyrus	chr11	117232625	117286454	53830	117232425	117286654	+	protein_coding	RNF214	VAI	Cardiovascular
	11:116778201:G:C	11:116791110:T:C	11	116791110	T	C	12.9	0.759	6.57e-07	NA	NA	NA	NA	0.0643318	NA	chr11	116790000	116792000	chr11	116834000	116836000	GSE237345_ENCFF467KEZ	Brain:Dorso-lateral_prefrontal_cortex	chr11	116835751	116837622	1872	116835551	116837822	-	protein_coding	APOA1	Met_Syn	Cardiovascular
	11:116792991:G:A	11:116791863:C:T	11	116791863	C	T	-1.13	0.999	5.16e-07	NA	NA	NA	NA	0.0626875	NA	chr11	116790000	116792000	chr11	116834000	116836000	GSE237345_ENCFF467KEZ	Brain:Dorso-lateral_prefrontal_cortex	chr11	116835751	116837622	1872	116835551	116837822	-	protein_coding	APOA1	Met_Syn	Cardiovascular
(INDEX)	14:69265210:G:C	14:69265210:G:C	14	69265210	G	C	0	1	4.2e-06	NA	NA	NA	NA	0.0621474	NA	chr14	69260000	69270000	chr14	69390000	69400000	GSE237345_ENCFF467KEZ	Brain:Dorso-lateral_prefrontal_cortex	chr14	69398015	69462390	64376	69397815	69462590	+	protein_coding	SLC39A9	Met_Syn	Cardiovascular
	14:69265210:G:C	14:69268672:TG:T	14	69268672	TG	T	3.46	0.944	7.02e-06	NA	NA	NA	NA	0.061401	NA	chr14	69260000	69270000	chr14	69390000	69400000	GSE237345_ENCFF467KEZ	Brain:Dorso-lateral_prefrontal_cortex	chr14	69398015	69462390	64376	69397815	69462590	+	protein_coding	SLC39A9	Met_Syn	Cardiovascular
	11:116778201:G:C	11:116786072:C:A	11	116786072	C	A	7.87	0.782	6.71e-07	NA	NA	NA	NA	0.0636449	NA	chr11	116785000	116790000	chr11	117230000	117235000	GSE237712_ENCFF730RTY	Brain:Caudate_nucleus	chr11	117232625	117286454	53830	117232425	117286654	+	protein_coding	RNF214	Met_Syn	Cardiovascular
	11:116792991:G:A	11:116789970:G:A	11	116789970	G	A	-3.02	0.716	2.52e-05	NA	NA	NA	NA	0.061211	NA	chr11	116785000	116790000	chr11	117230000	117235000	GSE237712_ENCFF730RTY	Brain:Caudate_nucleus	chr11	117232625	117286454	53830	117232425	117286654	+	protein_coding	RNF214	Met_Syn	Cardiovascular
(INDEX)	11:116778201:G:C	11:116778201:G:C	11	116778201	G	C	0	1	2.24e-08	NA	NA	NA	NA	0.0603813	NA	chr11	116770000	116780000	chr11	117230000	117240000	GSE238042_ENCFF216IAK	Brain:Posterior_cingulate_gyrus	chr11	117232625	117286454	53830	117232425	117286654	+	protein_coding	RNF214	Met_Syn	Cardiovascular
	11:116778201:G:C	11:116776891:C:T	11	116776891	C	T	-1.31	0.789	1.03e-06	NA	NA	NA	NA	0.0635334	NA	chr11	116770000	116780000	chr11	117230000	117240000	GSE238042_ENCFF216IAK	Brain:Posterior_cingulate_gyrus	chr11	117232625	117286454	53830	117232425	117286654	+	protein_coding	RNF214	Met_Syn	Cardiovascular
	11:116778201:G:C	11:116791110:T:C	11	116791110	T	C	12.9	0.759	6.57e-07	NA	NA	NA	NA	0.0643318	NA	chr11	116790000	116795000	chr11	116835000	116840000	GSE238042_ENCFF216IAK	Brain:Posterior_cingulate_gyrus	chr11	116835751	116837622	1872	116835551	116837822	-	protein_coding	APOA1	Met_Syn	Cardiovascular
(INDEX)	11:116792991:G:A	11:116792991:G:A	11	116792991	G	A	0	1	4.68e-07	NA	NA	NA	NA	0.0626864	NA	chr11	116790000	116795000	chr11	116835000	116840000	GSE238042_ENCFF216IAK	Brain:Posterior_cingulate_gyrus	chr11	116835751	116837622	1872	116835551	116837822	-	protein_coding	APOA1	Met_Syn	Cardiovascular
	11:116792991:G:A	11:116791863:C:T	11	116791863	C	T	-1.13	0.999	5.16e-07	NA	NA	NA	NA	0.0626875	NA	chr11	116790000	116795000	chr11	116835000	116840000	GSE238042_ENCFF216IAK	Brain:Posterior_cingulate_gyrus	chr11	116835751	116837622	1872	116835551	116837822	-	protein_coding	APOA1	Met_Syn	Cardiovascular

## Sheet: Table-S8-HIC-Cardio-HepG2
Table S8: Spatial positioning of high confidence (SE<2, INFO>0.7) sub-genome-wide significant cardiometabolic hits (P<5E-06) and their tagged variants in bait/interacting ends of chromatin loops discovered in Hep G2 cell lines
Index/Clumped	INDEX_ID	Variant	CHROM	POS	REF	ALT	Distance in KB from Index Variant	LD RSQ with Index variant	P	N_INFORMATIVE	ALT_AF	Beta	BetaVar	SE	Z	Bait_Key	Int_Key	Value	BAIT_CHROM	BAIT_START	BAIT_END	INT_CHROM	INT_START	INT_END	Cred_Pos_BAIT	Cred_Pos_INT	Cred_Pos_Overlap	GEO_accession	Tissue	seqnames	start	end	width	start_minus_200bp	end_plus_200bp	strand	source	gene_type	gene_name	Phenotype	Category
	16:56971389:C:T	16:56962299:G:A	16	56962299	G	A	-9.09	0.75	6.30E-17	3982	0.448518	0.189994	2.0568	1.43416	0.132478	chr16,56897349,56900434	chr16,56995565,57000215	9.74	chr16	56863437	56866522	chr16	56961653	56966303	NO	YES	NO	GSM5014501	HepG2_Cell_Line	chr16	56865207	56915850	50644	56865007	56916050	+	HAVANA	protein_coding	SLC12A3	HDL	Cardiometabolic
	16:56971389:C:T	16:56962376:G:A	16	56962376	G	A	-9.01	0.743	2.19E-16	3982	0.447765	0.186956	2.0643	1.43677	0.130123	chr16,56897349,56900434	chr16,56995565,57000215	9.74	chr16	56863437	56866522	chr16	56961653	56966303	NO	YES	NO	GSM5014501	HepG2_Cell_Line	chr16	56865207	56915850	50644	56865007	56916050	+	HAVANA	protein_coding	SLC12A3	HDL	Cardiometabolic
	16:56971389:C:T	16:56962733:GCC:G	16	56962733	GCC	G	-8.66	0.756	1.23E-16	3982	0.446509	0.188346	2.06027	1.43536	0.131218	chr16,56897349,56900434	chr16,56995565,57000215	9.74	chr16	56863437	56866522	chr16	56961653	56966303	NO	YES	NO	GSM5014501	HepG2_Cell_Line	chr16	56865207	56915850	50644	56865007	56916050	+	HAVANA	protein_coding	SLC12A3	HDL	Cardiometabolic
	16:56971389:C:T	16:56962737:C:A	16	56962737	C	A	-8.65	0.756	1.23E-16	3982	0.446509	0.188346	2.06027	1.43536	0.131218	chr16,56897349,56900434	chr16,56995565,57000215	9.74	chr16	56863437	56866522	chr16	56961653	56966303	NO	YES	NO	GSM5014501	HepG2_Cell_Line	chr16	56865207	56915850	50644	56865007	56916050	+	HAVANA	protein_coding	SLC12A3	HDL	Cardiometabolic
	16:56971389:C:T	16:56965006:A:G	16	56965006	A	G	-6.38	0.881	1.91E-15	3982	0.446258	0.180694	2.05865	1.4348	0.125937	chr16,56897349,56900434	chr16,56995565,57000215	9.74	chr16	56863437	56866522	chr16	56961653	56966303	NO	YES	NO	GSM5014501	HepG2_Cell_Line	chr16	56865207	56915850	50644	56865007	56916050	+	HAVANA	protein_coding	SLC12A3	HDL	Cardiometabolic
	16:56971389:C:T	16:56965416:C:T	16	56965416	C	T	-5.97	0.887	4.90E-15	3982	0.446886	0.177844	2.05445	1.43334	0.124077	chr16,56897349,56900434	chr16,56995565,57000215	9.74	chr16	56863437	56866522	chr16	56961653	56966303	NO	YES	NO	GSM5014501	HepG2_Cell_Line	chr16	56865207	56915850	50644	56865007	56916050	+	HAVANA	protein_coding	SLC12A3	HDL	Cardiometabolic
	16:56961324:C:A	16:56962246:T:C	16	56962246	T	C	0.922	0.98	2.24E-15	3982	0.603717	0.179597	2.04363	1.42956	0.125631	chr16,56897349,56900434	chr16,56995565,57000215	9.74	chr16	56863437	56866522	chr16	56961653	56966303	NO	YES	NO	GSM5014501	HepG2_Cell_Line	chr16	56865207	56915850	50644	56865007	56916050	+	HAVANA	protein_coding	SLC12A3	HDL	Cardiometabolic
(INDEX)	16:56951643:A:G	16:56951643:A:G	16	56951643	A	G	0	1	1.88E-15	3982	0.731668	0.204173	2.62703	1.62081	0.12597	chr16,56897349,56900434	chr16,56984280,56986297	6.72	chr16	56863437	56866522	chr16	56950368	56952385	NO	YES	NO	GSM5014501	HepG2_Cell_Line	chr16	56865207	56915850	50644	56865007	56916050	+	HAVANA	protein_coding	SLC12A3	HDL	Cardiometabolic
	16:56951643:A:G	16:56951858:C:CTTTTTTT	16	56951858	C	CTTTTTTT	0.215	0.706	1.89E-10	3982	0.209819	-0.176528	3.05781	1.74866	-0.10095	chr16,56897349,56900434	chr16,56984280,56986297	6.72	chr16	56863437	56866522	chr16	56950368	56952385	NO	YES	NO	GSM5014501	HepG2_Cell_Line	chr16	56865207	56915850	50644	56865007	56916050	+	HAVANA	protein_coding	SLC12A3	HDL	Cardiometabolic
(INDEX)	16:56951602:G:A	16:56951602:G:A	16	56951602	G	A	0	1	3.40E-13	3982	0.297464	0.178387	2.3923	1.54671	0.115333	chr16,56897349,56900434	chr16,56984280,56986297	6.72	chr16	56863437	56866522	chr16	56950368	56952385	NO	YES	NO	GSM5014501	HepG2_Cell_Line	chr16	56865207	56915850	50644	56865007	56916050	+	HAVANA	protein_coding	SLC12A3	HDL	Cardiometabolic
	16:56968820:T:G	16:56963321:G:A	16	56963321	G	A	-5.5	0.718	4.40E-09	3982	0.217102	-0.159768	2.95135	1.71795	-0.0929993	chr16,56897349,56900434	chr16,56995565,57000215	9.74	chr16	56863437	56866522	chr16	56961653	56966303	NO	YES	NO	GSM5014501	HepG2_Cell_Line	chr16	56865207	56915850	50644	56865007	56916050	+	HAVANA	protein_coding	SLC12A3	HDL	Cardiometabolic
	16:56968820:T:G	16:56963437:C:CA	16	56963437	C	CA	-5.38	0.788	3.12E-10	3982	0.230537	-0.167554	2.82319	1.68023	-0.0997206	chr16,56897349,56900434	chr16,56995565,57000215	9.74	chr16	56863437	56866522	chr16	56961653	56966303	NO	YES	NO	GSM5014501	HepG2_Cell_Line	chr16	56865207	56915850	50644	56865007	56916050	+	HAVANA	protein_coding	SLC12A3	HDL	Cardiometabolic
	16:56968820:T:G	16:56965346:A:C	16	56965346	A	C	-3.47	0.796	7.97E-08	3982	0.235309	-0.141741	2.77627	1.66621	-0.0850677	chr16,56897349,56900434	chr16,56995565,57000215	9.74	chr16	56863437	56866522	chr16	56961653	56966303	NO	YES	NO	GSM5014501	HepG2_Cell_Line	chr16	56865207	56915850	50644	56865007	56916050	+	HAVANA	protein_coding	SLC12A3	HDL	Cardiometabolic
	16:56968820:T:G	16:56965866:CG:C	16	56965866	CG	C	-2.95	0.926	4.64E-11	3982	0.211075	-0.180162	2.98328	1.72722	-0.104308	chr16,56897349,56900434	chr16,56995565,57000215	9.74	chr16	56863437	56866522	chr16	56961653	56966303	NO	YES	NO	GSM5014501	HepG2_Cell_Line	chr16	56865207	56915850	50644	56865007	56916050	+	HAVANA	protein_coding	SLC12A3	HDL	Cardiometabolic
(INDEX)	16:56951227:A:G	16:56951227:A:G	16	56951227	A	G	0	1	3.70E-10	3982	0.599573	0.144112	2.10604	1.45122	0.099304	chr16,56897349,56900434	chr16,56984280,56986297	6.72	chr16	56863437	56866522	chr16	56950368	56952385	NO	YES	NO	GSM5014501	HepG2_Cell_Line	chr16	56865207	56915850	50644	56865007	56916050	+	HAVANA	protein_coding	SLC12A3	HDL	Cardiometabolic
	15:58431280:T:C	15:58434545:G:C	15	58434545	G	C	3.26	0.733	2.57E-07	3982	0.754897	-0.133245	2.66283	1.63182	-0.0816543	chr15,59052950,59065239	chr15,58726443,58728226	5.88	chr15	58760751	58773040	chr15	58434244	58436027	NO	YES	NO	GSM5014501	HepG2_Cell_Line	chr15	58771192	58861900	90709	58770992	58862100	+	HAVANA	protein_coding	MINDY2	HDL	Cardiometabolic
	15:58431280:T:C	15:58434769:C:CGCTGCTCCAAAGAGCAGCT	15	58434769	C	CGCTGCTCCAAAGAGCAGCT	3.49	0.712	7.51E-08	3982	0.757534	-0.139838	2.69165	1.64062	-0.0852346	chr15,59052950,59065239	chr15,58726443,58728226	5.88	chr15	58760751	58773040	chr15	58434244	58436027	NO	YES	NO	GSM5014501	HepG2_Cell_Line	chr15	58771192	58861900	90709	58770992	58862100	+	HAVANA	protein_coding	MINDY2	HDL	Cardiometabolic
(INDEX)	16:56964660:G:C	16:56964660:G:C	16	56964660	G	C	0	1	2.94E-09	3982	0.331743	-0.14214	2.28399	1.51129	-0.0940523	chr16,56897349,56900434	chr16,56995565,57000215	9.74	chr16	56863437	56866522	chr16	56961653	56966303	NO	YES	NO	GSM5014501	HepG2_Cell_Line	chr16	56865207	56915850	50644	56865007	56916050	+	HAVANA	protein_coding	SLC12A3	HDL	Cardiometabolic
(INDEX)	16:56951244:A:G	16:56951244:A:G	16	56951244	A	G	0	1	2.94E-08	3982	0.683074	0.133658	2.31346	1.52101	0.0878747	chr16,56897349,56900434	chr16,56984280,56986297	6.72	chr16	56863437	56866522	chr16	56950368	56952385	NO	YES	NO	GSM5014501	HepG2_Cell_Line	chr16	56865207	56915850	50644	56865007	56916050	+	HAVANA	protein_coding	SLC12A3	HDL	Cardiometabolic
	11:116792991:G:A	11:116736050:G:A	11	116736050	G	A	-56.9	0.785	4.70E-07	3982	0.806755	0.140644	3.10307	1.76155	0.0798409	chr11,117014364,117016742	chr11,116606391,116617497	5.31	chr11	117143648	117146026	chr11	116735675	116746781	NO	YES	NO	GSM5014501	HepG2_Cell_Line	chr11	117144284	117176894	32611	117144084	117177094	+	HAVANA	protein_coding	PAFAH1B2	HDL	Cardiometabolic
	11:116792991:G:A	11:116736652:A:C	11	116736652	A	C	-56.3	0.785	4.70E-07	3982	0.806755	0.140644	3.10307	1.76155	0.0798409	chr11,117014364,117016742	chr11,116606391,116617497	5.31	chr11	117143648	117146026	chr11	116735675	116746781	NO	YES	NO	GSM5014501	HepG2_Cell_Line	chr11	117144284	117176894	32611	117144084	117177094	+	HAVANA	protein_coding	PAFAH1B2	HDL	Cardiometabolic
	11:116792991:G:A	11:116736721:C:T	11	116736721	C	T	-56.3	0.784	5.16E-07	3982	0.80663	0.140133	3.10254	1.7614	0.0795576	chr11,117014364,117016742	chr11,116606391,116617497	5.31	chr11	117143648	117146026	chr11	116735675	116746781	NO	YES	NO	GSM5014501	HepG2_Cell_Line	chr11	117144284	117176894	32611	117144084	117177094	+	HAVANA	protein_coding	PAFAH1B2	HDL	Cardiometabolic
	11:116792991:G:A	11:116737424:T:TA	11	116737424	T	TA	-55.6	0.801	2.73E-07	3982	0.808764	0.144059	3.12594	1.76803	0.0814798	chr11,117014364,117016742	chr11,116606391,116617497	5.31	chr11	117143648	117146026	chr11	116735675	116746781	NO	YES	NO	GSM5014501	HepG2_Cell_Line	chr11	117144284	117176894	32611	117144084	117177094	+	HAVANA	protein_coding	PAFAH1B2	HDL	Cardiometabolic
	11:116792991:G:A	11:116741017:C:G	11	116741017	C	G	-52	0.785	3.47E-07	3982	0.806881	0.142271	3.10359	1.7617	0.0807578	chr11,117014364,117016742	chr11,116606391,116617497	5.31	chr11	117143648	117146026	chr11	116735675	116746781	NO	YES	NO	GSM5014501	HepG2_Cell_Line	chr11	117144284	117176894	32611	117144084	117177094	+	HAVANA	protein_coding	PAFAH1B2	HDL	Cardiometabolic
	11:116792991:G:A	11:116776891:C:T	11	116776891	C	T	-16.1	0.862	1.90E-07	3982	0.817931	0.149199	3.26634	1.8073	0.0825535	chr11,116640801,116647666	chr11,117014364,117016742	9.56	chr11	116770085	116776950	chr11	117143648	117146026	YES	NO	NO	GSM5014501	HepG2_Cell_Line	chr11	117144284	117176894	32611	117144084	117177094	+	HAVANA	protein_coding	PAFAH1B2	HDL	Cardiometabolic
	11:116792991:G:A	11:116776891:C:T	11	116776891	C	T	-16.1	0.862	1.90E-07	3982	0.817931	0.149199	3.26634	1.8073	0.0825535	chr11,116657530,116663529	chr11,116640801,116647666	5.77	chr11	116786814	116792813	chr11	116770085	116776950	NO	YES	NO	GSM5014501	HepG2_Cell_Line	chr11	116789367	116792420	3054	116789167	116792620	-	HAVANA	protein_coding	APOA5	HDL	Cardiometabolic
	11:116792991:G:A	11:116776891:C:T	11	116776891	C	T	-16.1	0.862	1.90E-07	3982	0.817931	0.149199	3.26634	1.8073	0.0825535	chr11,116689766,116707937	chr11,116640801,116647666	5.09	chr11	116819050	116837221	chr11	116770085	116776950	NO	YES	NO	GSM5014501	HepG2_Cell_Line	chr11	116820700	116823304	2605	116820500	116823504	-	HAVANA	protein_coding	APOA4	HDL	Cardiometabolic
	11:116792991:G:A	11:116776891:C:T	11	116776891	C	T	-16.1	0.862	1.90E-07	3982	0.817931	0.149199	3.26634	1.8073	0.0825535	chr11,116689766,116707937	chr11,116640801,116647666	5.09	chr11	116819050	116837221	chr11	116770085	116776950	NO	YES	NO	GSM5014501	HepG2_Cell_Line	chr11	116829706	116833072	3367	116829506	116833272	+	HAVANA	protein_coding	APOC3	HDL	Cardiometabolic
	11:116792991:G:A	11:116776891:C:T	11	116776891	C	T	-16.1	0.862	1.90E-07	3982	0.817931	0.149199	3.26634	1.8073	0.0825535	chr11,116689766,116707937	chr11,116640801,116647666	5.09	chr11	116819050	116837221	chr11	116770085	116776950	NO	YES	NO	GSM5014501	HepG2_Cell_Line	chr11	116835751	116837622	1872	116835551	116837822	-	HAVANA	protein_coding	APOA1	HDL	Cardiometabolic
	11:116792991:G:A	11:116781707:G:A	11	116781707	G	A	-11.3	0.862	1.90E-07	3982	0.817931	0.149199	3.26634	1.8073	0.0825535	chr11,116640801,116647666	chr11,116651978,116653768	7.4	chr11	116770085	116776950	chr11	116781262	116783052	NO	YES	NO	GSM5014501	HepG2_Cell_Line	chr11	116773799	116788039	14241	116773599	116788239	-	HAVANA	protein_coding	ZPR1	HDL	Cardiometabolic
	11:116792991:G:A	11:116781707:G:A	11	116781707	G	A	-11.3	0.862	1.90E-07	3982	0.817931	0.149199	3.26634	1.8073	0.0825535	chr11,116657530,116663529	chr11,116651978,116653768	7.12	chr11	116786814	116792813	chr11	116781262	116783052	NO	YES	NO	GSM5014501	HepG2_Cell_Line	chr11	116789367	116792420	3054	116789167	116792620	-	HAVANA	protein_coding	APOA5	HDL	Cardiometabolic
	11:116792991:G:A	11:116781775:A:G	11	116781775	A	G	-11.2	0.862	1.90E-07	3982	0.817931	0.149199	3.26634	1.8073	0.0825535	chr11,116640801,116647666	chr11,116651978,116653768	7.4	chr11	116770085	116776950	chr11	116781262	116783052	NO	YES	NO	GSM5014501	HepG2_Cell_Line	chr11	116773799	116788039	14241	116773599	116788239	-	HAVANA	protein_coding	ZPR1	HDL	Cardiometabolic
	11:116792991:G:A	11:116781775:A:G	11	116781775	A	G	-11.2	0.862	1.90E-07	3982	0.817931	0.149199	3.26634	1.8073	0.0825535	chr11,116657530,116663529	chr11,116651978,116653768	7.12	chr11	116786814	116792813	chr11	116781262	116783052	NO	YES	NO	GSM5014501	HepG2_Cell_Line	chr11	116789367	116792420	3054	116789167	116792620	-	HAVANA	protein_coding	APOA5	HDL	Cardiometabolic
	11:116792991:G:A	11:116782580:C:T	11	116782580	C	T	-10.4	0.85	1.64E-07	3982	0.816424	0.149643	3.25283	1.80356	0.0829709	chr11,116640801,116647666	chr11,116651978,116653768	7.4	chr11	116770085	116776950	chr11	116781262	116783052	NO	YES	NO	GSM5014501	HepG2_Cell_Line	chr11	116773799	116788039	14241	116773599	116788239	-	HAVANA	protein_coding	ZPR1	HDL	Cardiometabolic
	11:116792991:G:A	11:116782580:C:T	11	116782580	C	T	-10.4	0.85	1.64E-07	3982	0.816424	0.149643	3.25283	1.80356	0.0829709	chr11,116657530,116663529	chr11,116651978,116653768	7.12	chr11	116786814	116792813	chr11	116781262	116783052	NO	YES	NO	GSM5014501	HepG2_Cell_Line	chr11	116789367	116792420	3054	116789167	116792620	-	HAVANA	protein_coding	APOA5	HDL	Cardiometabolic
	11:116792991:G:A	11:116786072:C:A	11	116786072	C	A	-6.92	0.869	1.55E-07	3982	0.818935	0.150514	3.27728	1.81033	0.0831419	chr11,116640801,116647666	chr11,116653884,116657529	7.14	chr11	116770085	116776950	chr11	116783168	116786813	NO	YES	NO	GSM5014501	HepG2_Cell_Line	chr11	116773799	116788039	14241	116773599	116788239	-	HAVANA	protein_coding	ZPR1	HDL	Cardiometabolic
	11:116792991:G:A	11:116786072:C:A	11	116786072	C	A	-6.92	0.869	1.55E-07	3982	0.818935	0.150514	3.27728	1.81033	0.0831419	chr11,116689766,116707937	chr11,116653884,116657529	5.56	chr11	116819050	116837221	chr11	116783168	116786813	NO	YES	NO	GSM5014501	HepG2_Cell_Line	chr11	116820700	116823304	2605	116820500	116823504	-	HAVANA	protein_coding	APOA4	HDL	Cardiometabolic
	11:116792991:G:A	11:116786072:C:A	11	116786072	C	A	-6.92	0.869	1.55E-07	3982	0.818935	0.150514	3.27728	1.81033	0.0831419	chr11,116689766,116707937	chr11,116653884,116657529	5.56	chr11	116819050	116837221	chr11	116783168	116786813	NO	YES	NO	GSM5014501	HepG2_Cell_Line	chr11	116829706	116833072	3367	116829506	116833272	+	HAVANA	protein_coding	APOC3	HDL	Cardiometabolic
	11:116792991:G:A	11:116786072:C:A	11	116786072	C	A	-6.92	0.869	1.55E-07	3982	0.818935	0.150514	3.27728	1.81033	0.0831419	chr11,116689766,116707937	chr11,116653884,116657529	5.56	chr11	116819050	116837221	chr11	116783168	116786813	NO	YES	NO	GSM5014501	HepG2_Cell_Line	chr11	116835751	116837622	1872	116835551	116837822	-	HAVANA	protein_coding	APOA1	HDL	Cardiometabolic
	11:116792991:G:A	11:116789970:G:A	11	116789970	G	A	-3.02	0.716	2.74E-06	3982	0.787921	0.128115	2.97198	1.72394	0.0743151	chr11,116657530,116663529	chr11,116640801,116647666	5.77	chr11	116786814	116792813	chr11	116770085	116776950	YES	NO	NO	GSM5014501	HepG2_Cell_Line	chr11	116773799	116788039	14241	116773599	116788239	-	HAVANA	protein_coding	ZPR1	HDL	Cardiometabolic
	11:116792991:G:A	11:116789970:G:A	11	116789970	G	A	-3.02	0.716	2.74E-06	3982	0.787921	0.128115	2.97198	1.72394	0.0743151	chr11,116657530,116663529	chr11,117014364,117016742	7.54	chr11	116786814	116792813	chr11	117143648	117146026	YES	NO	NO	GSM5014501	HepG2_Cell_Line	chr11	117144284	117176894	32611	117144084	117177094	+	HAVANA	protein_coding	PAFAH1B2	HDL	Cardiometabolic
	11:116792991:G:A	11:116789970:G:A	11	116789970	G	A	-3.02	0.716	2.74E-06	3982	0.787921	0.128115	2.97198	1.72394	0.0743151	chr11,116689766,116707937	chr11,116657530,116663529	5.69	chr11	116819050	116837221	chr11	116786814	116792813	NO	YES	NO	GSM5014501	HepG2_Cell_Line	chr11	116820700	116823304	2605	116820500	116823504	-	HAVANA	protein_coding	APOA4	HDL	Cardiometabolic
	11:116792991:G:A	11:116789970:G:A	11	116789970	G	A	-3.02	0.716	2.74E-06	3982	0.787921	0.128115	2.97198	1.72394	0.0743151	chr11,116689766,116707937	chr11,116657530,116663529	5.69	chr11	116819050	116837221	chr11	116786814	116792813	NO	YES	NO	GSM5014501	HepG2_Cell_Line	chr11	116829706	116833072	3367	116829506	116833272	+	HAVANA	protein_coding	APOC3	HDL	Cardiometabolic
	11:116792991:G:A	11:116789970:G:A	11	116789970	G	A	-3.02	0.716	2.74E-06	3982	0.787921	0.128115	2.97198	1.72394	0.0743151	chr11,116689766,116707937	chr11,116657530,116663529	5.69	chr11	116819050	116837221	chr11	116786814	116792813	NO	YES	NO	GSM5014501	HepG2_Cell_Line	chr11	116835751	116837622	1872	116835551	116837822	-	HAVANA	protein_coding	APOA1	HDL	Cardiometabolic
	11:116792991:G:A	11:116791110:T:C	11	116791110	T	C	-1.88	0.896	3.82E-07	3982	0.823958	0.14766	3.36704	1.83495	0.0804709	chr11,116657530,116663529	chr11,116640801,116647666	5.77	chr11	116786814	116792813	chr11	116770085	116776950	YES	NO	NO	GSM5014501	HepG2_Cell_Line	chr11	116773799	116788039	14241	116773599	116788239	-	HAVANA	protein_coding	ZPR1	HDL	Cardiometabolic
	11:116792991:G:A	11:116791110:T:C	11	116791110	T	C	-1.88	0.896	3.82E-07	3982	0.823958	0.14766	3.36704	1.83495	0.0804709	chr11,116657530,116663529	chr11,117014364,117016742	7.54	chr11	116786814	116792813	chr11	117143648	117146026	YES	NO	NO	GSM5014501	HepG2_Cell_Line	chr11	117144284	117176894	32611	117144084	117177094	+	HAVANA	protein_coding	PAFAH1B2	HDL	Cardiometabolic
	11:116792991:G:A	11:116791110:T:C	11	116791110	T	C	-1.88	0.896	3.82E-07	3982	0.823958	0.14766	3.36704	1.83495	0.0804709	chr11,116689766,116707937	chr11,116657530,116663529	5.69	chr11	116819050	116837221	chr11	116786814	116792813	NO	YES	NO	GSM5014501	HepG2_Cell_Line	chr11	116820700	116823304	2605	116820500	116823504	-	HAVANA	protein_coding	APOA4	HDL	Cardiometabolic
	11:116792991:G:A	11:116791110:T:C	11	116791110	T	C	-1.88	0.896	3.82E-07	3982	0.823958	0.14766	3.36704	1.83495	0.0804709	chr11,116689766,116707937	chr11,116657530,116663529	5.69	chr11	116819050	116837221	chr11	116786814	116792813	NO	YES	NO	GSM5014501	HepG2_Cell_Line	chr11	116829706	116833072	3367	116829506	116833272	+	HAVANA	protein_coding	APOC3	HDL	Cardiometabolic
	11:116792991:G:A	11:116791110:T:C	11	116791110	T	C	-1.88	0.896	3.82E-07	3982	0.823958	0.14766	3.36704	1.83495	0.0804709	chr11,116689766,116707937	chr11,116657530,116663529	5.69	chr11	116819050	116837221	chr11	116786814	116792813	NO	YES	NO	GSM5014501	HepG2_Cell_Line	chr11	116835751	116837622	1872	116835551	116837822	-	HAVANA	protein_coding	APOA1	HDL	Cardiometabolic
	11:116792991:G:A	11:116791863:C:T	11	116791863	C	T	-1.13	0.999	1.02E-07	3982	0.807634	0.14995	3.15936	1.77746	0.084362	chr11,116657530,116663529	chr11,116640801,116647666	5.77	chr11	116786814	116792813	chr11	116770085	116776950	YES	NO	NO	GSM5014501	HepG2_Cell_Line	chr11	116773799	116788039	14241	116773599	116788239	-	HAVANA	protein_coding	ZPR1	HDL	Cardiometabolic
	11:116792991:G:A	11:116791863:C:T	11	116791863	C	T	-1.13	0.999	1.02E-07	3982	0.807634	0.14995	3.15936	1.77746	0.084362	chr11,116657530,116663529	chr11,117014364,117016742	7.54	chr11	116786814	116792813	chr11	117143648	117146026	YES	NO	NO	GSM5014501	HepG2_Cell_Line	chr11	117144284	117176894	32611	117144084	117177094	+	HAVANA	protein_coding	PAFAH1B2	HDL	Cardiometabolic
	11:116792991:G:A	11:116791863:C:T	11	116791863	C	T	-1.13	0.999	1.02E-07	3982	0.807634	0.14995	3.15936	1.77746	0.084362	chr11,116689766,116707937	chr11,116657530,116663529	5.69	chr11	116819050	116837221	chr11	116786814	116792813	NO	YES	NO	GSM5014501	HepG2_Cell_Line	chr11	116820700	116823304	2605	116820500	116823504	-	HAVANA	protein_coding	APOA4	HDL	Cardiometabolic
	11:116792991:G:A	11:116791863:C:T	11	116791863	C	T	-1.13	0.999	1.02E-07	3982	0.807634	0.14995	3.15936	1.77746	0.084362	chr11,116689766,116707937	chr11,116657530,116663529	5.69	chr11	116819050	116837221	chr11	116786814	116792813	NO	YES	NO	GSM5014501	HepG2_Cell_Line	chr11	116829706	116833072	3367	116829506	116833272	+	HAVANA	protein_coding	APOC3	HDL	Cardiometabolic
	11:116792991:G:A	11:116791863:C:T	11	116791863	C	T	-1.13	0.999	1.02E-07	3982	0.807634	0.14995	3.15936	1.77746	0.084362	chr11,116689766,116707937	chr11,116657530,116663529	5.69	chr11	116819050	116837221	chr11	116786814	116792813	NO	YES	NO	GSM5014501	HepG2_Cell_Line	chr11	116835751	116837622	1872	116835551	116837822	-	HAVANA	protein_coding	APOA1	HDL	Cardiometabolic
(INDEX)	1:111674339:C:T	1:111674339:C:T	1	111674339	C	T	0	1	7.74E-07	3982	0.212582	0.141923	3.28408	1.8122	0.0783152	chr1,111990420,111993325	chr1,112207453,112220189	5.94	chr1	111447798	111450703	chr1	111664831	111677567	NO	YES	NO	GSM5014501	HepG2_Cell_Line	chr1	111448864	111462773	13910	111448664	111462973	+	HAVANA	protein_coding	ATP5PB	HDL	Cardiometabolic
	16:56982180:G:A	16:56984190:G:T	16	56984190	G	T	2.01	0.826	2.56E-05	3982	0.565294	-0.0941615	1.99266	1.41162	-0.0667047	chr16,56897349,56900434	chr16,57017872,57029475	5.83	chr16	56863437	56866522	chr16	56983960	56995563	NO	YES	NO	GSM5014501	HepG2_Cell_Line	chr16	56865207	56915850	50644	56865007	56916050	+	HAVANA	protein_coding	SLC12A3	HDL	Cardiometabolic
(INDEX)	15:58435126:A:G	15:58435126:A:G	15	58435126	A	G	0	1	2.95E-06	3982	0.79897	-0.130047	3.08186	1.75552	-0.0740788	chr15,59052950,59065239	chr15,58726443,58728226	5.88	chr15	58760751	58773040	chr15	58434244	58436027	NO	YES	NO	GSM5014501	HepG2_Cell_Line	chr15	58771192	58861900	90709	58770992	58862100	+	HAVANA	protein_coding	MINDY2	HDL	Cardiometabolic
	11:116778201:G:C	11:116736050:G:A	11	116736050	G	A	-42.2	0.722	1.34E-19	3982	0.806755	-0.253014	3.10714	1.76271	-0.143537	chr11,117014364,117016742	chr11,116606391,116617497	5.31	chr11	117143648	117146026	chr11	116735675	116746781	NO	YES	NO	GSM5014501	HepG2_Cell_Line	chr11	117144284	117176894	32611	117144084	117177094	+	HAVANA	protein_coding	PAFAH1B2	logTG	Cardiometabolic
	11:116778201:G:C	11:116736652:A:C	11	116736652	A	C	-41.5	0.722	1.34E-19	3982	0.806755	-0.253014	3.10714	1.76271	-0.143537	chr11,117014364,117016742	chr11,116606391,116617497	5.31	chr11	117143648	117146026	chr11	116735675	116746781	NO	YES	NO	GSM5014501	HepG2_Cell_Line	chr11	117144284	117176894	32611	117144084	117177094	+	HAVANA	protein_coding	PAFAH1B2	logTG	Cardiometabolic
	11:116778201:G:C	11:116736721:C:T	11	116736721	C	T	-41.5	0.721	1.53E-19	3982	0.80663	-0.252597	3.10661	1.76256	-0.143313	chr11,117014364,117016742	chr11,116606391,116617497	5.31	chr11	117143648	117146026	chr11	116735675	116746781	NO	YES	NO	GSM5014501	HepG2_Cell_Line	chr11	117144284	117176894	32611	117144084	117177094	+	HAVANA	protein_coding	PAFAH1B2	logTG	Cardiometabolic
	11:116778201:G:C	11:116737424:T:TA	11	116737424	T	TA	-40.8	0.734	1.11E-19	3982	0.808764	-0.254526	3.13005	1.7692	-0.143865	chr11,117014364,117016742	chr11,116606391,116617497	5.31	chr11	117143648	117146026	chr11	116735675	116746781	NO	YES	NO	GSM5014501	HepG2_Cell_Line	chr11	117144284	117176894	32611	117144084	117177094	+	HAVANA	protein_coding	PAFAH1B2	logTG	Cardiometabolic
	11:116778201:G:C	11:116741017:C:G	11	116741017	C	G	-37.2	0.722	1.12E-19	3982	0.806881	-0.253582	3.10767	1.76286	-0.143847	chr11,117014364,117016742	chr11,116606391,116617497	5.31	chr11	117143648	117146026	chr11	116735675	116746781	NO	YES	NO	GSM5014501	HepG2_Cell_Line	chr11	117144284	117176894	32611	117144084	117177094	+	HAVANA	protein_coding	PAFAH1B2	logTG	Cardiometabolic
	11:116778201:G:C	11:116776891:C:T	11	116776891	C	T	-1.31	0.789	1.10E-20	3982	0.817931	-0.267279	3.27063	1.80849	-0.147791	chr11,116640801,116647666	chr11,117014364,117016742	9.56	chr11	116770085	116776950	chr11	117143648	117146026	YES	NO	NO	GSM5014501	HepG2_Cell_Line	chr11	117144284	117176894	32611	117144084	117177094	+	HAVANA	protein_coding	PAFAH1B2	logTG	Cardiometabolic
	11:116778201:G:C	11:116776891:C:T	11	116776891	C	T	-1.31	0.789	1.10E-20	3982	0.817931	-0.267279	3.27063	1.80849	-0.147791	chr11,116657530,116663529	chr11,116640801,116647666	5.77	chr11	116786814	116792813	chr11	116770085	116776950	NO	YES	NO	GSM5014501	HepG2_Cell_Line	chr11	116789367	116792420	3054	116789167	116792620	-	HAVANA	protein_coding	APOA5	logTG	Cardiometabolic
	11:116778201:G:C	11:116776891:C:T	11	116776891	C	T	-1.31	0.789	1.10E-20	3982	0.817931	-0.267279	3.27063	1.80849	-0.147791	chr11,116689766,116707937	chr11,116640801,116647666	5.09	chr11	116819050	116837221	chr11	116770085	116776950	NO	YES	NO	GSM5014501	HepG2_Cell_Line	chr11	116820700	116823304	2605	116820500	116823504	-	HAVANA	protein_coding	APOA4	logTG	Cardiometabolic
	11:116778201:G:C	11:116776891:C:T	11	116776891	C	T	-1.31	0.789	1.10E-20	3982	0.817931	-0.267279	3.27063	1.80849	-0.147791	chr11,116689766,116707937	chr11,116640801,116647666	5.09	chr11	116819050	116837221	chr11	116770085	116776950	NO	YES	NO	GSM5014501	HepG2_Cell_Line	chr11	116829706	116833072	3367	116829506	116833272	+	HAVANA	protein_coding	APOC3	logTG	Cardiometabolic
	11:116778201:G:C	11:116776891:C:T	11	116776891	C	T	-1.31	0.789	1.10E-20	3982	0.817931	-0.267279	3.27063	1.80849	-0.147791	chr11,116689766,116707937	chr11,116640801,116647666	5.09	chr11	116819050	116837221	chr11	116770085	116776950	NO	YES	NO	GSM5014501	HepG2_Cell_Line	chr11	116835751	116837622	1872	116835551	116837822	-	HAVANA	protein_coding	APOA1	logTG	Cardiometabolic
	11:116778201:G:C	11:116781707:G:A	11	116781707	G	A	3.51	0.789	1.10E-20	3982	0.817931	-0.267279	3.27063	1.80849	-0.147791	chr11,116640801,116647666	chr11,116651978,116653768	7.4	chr11	116770085	116776950	chr11	116781262	116783052	NO	YES	NO	GSM5014501	HepG2_Cell_Line	chr11	116773799	116788039	14241	116773599	116788239	-	HAVANA	protein_coding	ZPR1	logTG	Cardiometabolic
	11:116778201:G:C	11:116781707:G:A	11	116781707	G	A	3.51	0.789	1.10E-20	3982	0.817931	-0.267279	3.27063	1.80849	-0.147791	chr11,116657530,116663529	chr11,116651978,116653768	7.12	chr11	116786814	116792813	chr11	116781262	116783052	NO	YES	NO	GSM5014501	HepG2_Cell_Line	chr11	116789367	116792420	3054	116789167	116792620	-	HAVANA	protein_coding	APOA5	logTG	Cardiometabolic
	11:116778201:G:C	11:116781775:A:G	11	116781775	A	G	3.57	0.789	1.10E-20	3982	0.817931	-0.267279	3.27063	1.80849	-0.147791	chr11,116640801,116647666	chr11,116651978,116653768	7.4	chr11	116770085	116776950	chr11	116781262	116783052	NO	YES	NO	GSM5014501	HepG2_Cell_Line	chr11	116773799	116788039	14241	116773599	116788239	-	HAVANA	protein_coding	ZPR1	logTG	Cardiometabolic
	11:116778201:G:C	11:116781775:A:G	11	116781775	A	G	3.57	0.789	1.10E-20	3982	0.817931	-0.267279	3.27063	1.80849	-0.147791	chr11,116657530,116663529	chr11,116651978,116653768	7.12	chr11	116786814	116792813	chr11	116781262	116783052	NO	YES	NO	GSM5014501	HepG2_Cell_Line	chr11	116789367	116792420	3054	116789167	116792620	-	HAVANA	protein_coding	APOA5	logTG	Cardiometabolic
	11:116778201:G:C	11:116782580:C:T	11	116782580	C	T	4.38	0.777	2.76E-20	3982	0.816424	-0.263929	3.2571	1.80474	-0.146242	chr11,116640801,116647666	chr11,116651978,116653768	7.4	chr11	116770085	116776950	chr11	116781262	116783052	NO	YES	NO	GSM5014501	HepG2_Cell_Line	chr11	116773799	116788039	14241	116773599	116788239	-	HAVANA	protein_coding	ZPR1	logTG	Cardiometabolic
	11:116778201:G:C	11:116782580:C:T	11	116782580	C	T	4.38	0.777	2.76E-20	3982	0.816424	-0.263929	3.2571	1.80474	-0.146242	chr11,116657530,116663529	chr11,116651978,116653768	7.12	chr11	116786814	116792813	chr11	116781262	116783052	NO	YES	NO	GSM5014501	HepG2_Cell_Line	chr11	116789367	116792420	3054	116789167	116792620	-	HAVANA	protein_coding	APOA5	logTG	Cardiometabolic
	11:116778201:G:C	11:116786072:C:A	11	116786072	C	A	7.87	0.782	8.91E-21	3982	0.818935	-0.268382	3.28158	1.81151	-0.148153	chr11,116640801,116647666	chr11,116653884,116657529	7.14	chr11	116770085	116776950	chr11	116783168	116786813	NO	YES	NO	GSM5014501	HepG2_Cell_Line	chr11	116773799	116788039	14241	116773599	116788239	-	HAVANA	protein_coding	ZPR1	logTG	Cardiometabolic
	11:116778201:G:C	11:116786072:C:A	11	116786072	C	A	7.87	0.782	8.91E-21	3982	0.818935	-0.268382	3.28158	1.81151	-0.148153	chr11,116689766,116707937	chr11,116653884,116657529	5.56	chr11	116819050	116837221	chr11	116783168	116786813	NO	YES	NO	GSM5014501	HepG2_Cell_Line	chr11	116820700	116823304	2605	116820500	116823504	-	HAVANA	protein_coding	APOA4	logTG	Cardiometabolic
	11:116778201:G:C	11:116786072:C:A	11	116786072	C	A	7.87	0.782	8.91E-21	3982	0.818935	-0.268382	3.28158	1.81151	-0.148153	chr11,116689766,116707937	chr11,116653884,116657529	5.56	chr11	116819050	116837221	chr11	116783168	116786813	NO	YES	NO	GSM5014501	HepG2_Cell_Line	chr11	116829706	116833072	3367	116829506	116833272	+	HAVANA	protein_coding	APOC3	logTG	Cardiometabolic
	11:116778201:G:C	11:116786072:C:A	11	116786072	C	A	7.87	0.782	8.91E-21	3982	0.818935	-0.268382	3.28158	1.81151	-0.148153	chr11,116689766,116707937	chr11,116653884,116657529	5.56	chr11	116819050	116837221	chr11	116783168	116786813	NO	YES	NO	GSM5014501	HepG2_Cell_Line	chr11	116835751	116837622	1872	116835551	116837822	-	HAVANA	protein_coding	APOA1	logTG	Cardiometabolic
	11:116778201:G:C	11:116791110:T:C	11	116791110	T	C	12.9	0.759	8.33E-22	3982	0.823958	-0.279232	3.37146	1.83615	-0.152074	chr11,116657530,116663529	chr11,116640801,116647666	5.77	chr11	116786814	116792813	chr11	116770085	116776950	YES	NO	NO	GSM5014501	HepG2_Cell_Line	chr11	116773799	116788039	14241	116773599	116788239	-	HAVANA	protein_coding	ZPR1	logTG	Cardiometabolic
	11:116778201:G:C	11:116791110:T:C	11	116791110	T	C	12.9	0.759	8.33E-22	3982	0.823958	-0.279232	3.37146	1.83615	-0.152074	chr11,116657530,116663529	chr11,117014364,117016742	7.54	chr11	116786814	116792813	chr11	117143648	117146026	YES	NO	NO	GSM5014501	HepG2_Cell_Line	chr11	117144284	117176894	32611	117144084	117177094	+	HAVANA	protein_coding	PAFAH1B2	logTG	Cardiometabolic
	11:116778201:G:C	11:116791110:T:C	11	116791110	T	C	12.9	0.759	8.33E-22	3982	0.823958	-0.279232	3.37146	1.83615	-0.152074	chr11,116689766,116707937	chr11,116657530,116663529	5.69	chr11	116819050	116837221	chr11	116786814	116792813	NO	YES	NO	GSM5014501	HepG2_Cell_Line	chr11	116820700	116823304	2605	116820500	116823504	-	HAVANA	protein_coding	APOA4	logTG	Cardiometabolic
	11:116778201:G:C	11:116791110:T:C	11	116791110	T	C	12.9	0.759	8.33E-22	3982	0.823958	-0.279232	3.37146	1.83615	-0.152074	chr11,116689766,116707937	chr11,116657530,116663529	5.69	chr11	116819050	116837221	chr11	116786814	116792813	NO	YES	NO	GSM5014501	HepG2_Cell_Line	chr11	116829706	116833072	3367	116829506	116833272	+	HAVANA	protein_coding	APOC3	logTG	Cardiometabolic
	11:116778201:G:C	11:116791110:T:C	11	116791110	T	C	12.9	0.759	8.33E-22	3982	0.823958	-0.279232	3.37146	1.83615	-0.152074	chr11,116689766,116707937	chr11,116657530,116663529	5.69	chr11	116819050	116837221	chr11	116786814	116792813	NO	YES	NO	GSM5014501	HepG2_Cell_Line	chr11	116835751	116837622	1872	116835551	116837822	-	HAVANA	protein_coding	APOA1	logTG	Cardiometabolic
	11:116792991:G:A	11:116789970:G:A	11	116789970	G	A	-3.02	0.716	4.29E-18	3982	0.787921	-0.237053	2.97589	1.72508	-0.137416	chr11,116657530,116663529	chr11,116640801,116647666	5.77	chr11	116786814	116792813	chr11	116770085	116776950	YES	NO	NO	GSM5014501	HepG2_Cell_Line	chr11	116773799	116788039	14241	116773599	116788239	-	HAVANA	protein_coding	ZPR1	logTG	Cardiometabolic
	11:116792991:G:A	11:116789970:G:A	11	116789970	G	A	-3.02	0.716	4.29E-18	3982	0.787921	-0.237053	2.97589	1.72508	-0.137416	chr11,116657530,116663529	chr11,117014364,117016742	7.54	chr11	116786814	116792813	chr11	117143648	117146026	YES	NO	NO	GSM5014501	HepG2_Cell_Line	chr11	117144284	117176894	32611	117144084	117177094	+	HAVANA	protein_coding	PAFAH1B2	logTG	Cardiometabolic
	11:116792991:G:A	11:116789970:G:A	11	116789970	G	A	-3.02	0.716	4.29E-18	3982	0.787921	-0.237053	2.97589	1.72508	-0.137416	chr11,116689766,116707937	chr11,116657530,116663529	5.69	chr11	116819050	116837221	chr11	116786814	116792813	NO	YES	NO	GSM5014501	HepG2_Cell_Line	chr11	116820700	116823304	2605	116820500	116823504	-	HAVANA	protein_coding	APOA4	logTG	Cardiometabolic
	11:116792991:G:A	11:116789970:G:A	11	116789970	G	A	-3.02	0.716	4.29E-18	3982	0.787921	-0.237053	2.97589	1.72508	-0.137416	chr11,116689766,116707937	chr11,116657530,116663529	5.69	chr11	116819050	116837221	chr11	116786814	116792813	NO	YES	NO	GSM5014501	HepG2_Cell_Line	chr11	116829706	116833072	3367	116829506	116833272	+	HAVANA	protein_coding	APOC3	logTG	Cardiometabolic
	11:116792991:G:A	11:116789970:G:A	11	116789970	G	A	-3.02	0.716	4.29E-18	3982	0.787921	-0.237053	2.97589	1.72508	-0.137416	chr11,116689766,116707937	chr11,116657530,116663529	5.69	chr11	116819050	116837221	chr11	116786814	116792813	NO	YES	NO	GSM5014501	HepG2_Cell_Line	chr11	116835751	116837622	1872	116835551	116837822	-	HAVANA	protein_coding	APOA1	logTG	Cardiometabolic
	11:116792991:G:A	11:116791863:C:T	11	116791863	C	T	-1.13	0.999	7.26E-23	3982	0.807634	-0.277486	3.16351	1.77863	-0.156011	chr11,116657530,116663529	chr11,116640801,116647666	5.77	chr11	116786814	116792813	chr11	116770085	116776950	YES	NO	NO	GSM5014501	HepG2_Cell_Line	chr11	116773799	116788039	14241	116773599	116788239	-	HAVANA	protein_coding	ZPR1	logTG	Cardiometabolic
	11:116792991:G:A	11:116791863:C:T	11	116791863	C	T	-1.13	0.999	7.26E-23	3982	0.807634	-0.277486	3.16351	1.77863	-0.156011	chr11,116657530,116663529	chr11,117014364,117016742	7.54	chr11	116786814	116792813	chr11	117143648	117146026	YES	NO	NO	GSM5014501	HepG2_Cell_Line	chr11	117144284	117176894	32611	117144084	117177094	+	HAVANA	protein_coding	PAFAH1B2	logTG	Cardiometabolic
	11:116792991:G:A	11:116791863:C:T	11	116791863	C	T	-1.13	0.999	7.26E-23	3982	0.807634	-0.277486	3.16351	1.77863	-0.156011	chr11,116689766,116707937	chr11,116657530,116663529	5.69	chr11	116819050	116837221	chr11	116786814	116792813	NO	YES	NO	GSM5014501	HepG2_Cell_Line	chr11	116820700	116823304	2605	116820500	116823504	-	HAVANA	protein_coding	APOA4	logTG	Cardiometabolic
	11:116792991:G:A	11:116791863:C:T	11	116791863	C	T	-1.13	0.999	7.26E-23	3982	0.807634	-0.277486	3.16351	1.77863	-0.156011	chr11,116689766,116707937	chr11,116657530,116663529	5.69	chr11	116819050	116837221	chr11	116786814	116792813	NO	YES	NO	GSM5014501	HepG2_Cell_Line	chr11	116829706	116833072	3367	116829506	116833272	+	HAVANA	protein_coding	APOC3	logTG	Cardiometabolic
	11:116792991:G:A	11:116791863:C:T	11	116791863	C	T	-1.13	0.999	7.26E-23	3982	0.807634	-0.277486	3.16351	1.77863	-0.156011	chr11,116689766,116707937	chr11,116657530,116663529	5.69	chr11	116819050	116837221	chr11	116786814	116792813	NO	YES	NO	GSM5014501	HepG2_Cell_Line	chr11	116835751	116837622	1872	116835551	116837822	-	HAVANA	protein_coding	APOA1	logTG	Cardiometabolic
	11:116753987:G:T	11:116741111:A:T	11	116741111	A	T	-12.9	0.821	2.43E-14	3982	0.734555	-0.19238	2.534	1.59185	-0.120853	chr11,117014364,117016742	chr11,116606391,116617497	5.31	chr11	117143648	117146026	chr11	116735675	116746781	NO	YES	NO	GSM5014501	HepG2_Cell_Line	chr11	117144284	117176894	32611	117144084	117177094	+	HAVANA	protein_coding	PAFAH1B2	logTG	Cardiometabolic
	11:116752497:TA:T	11:116786845:C:T	11	116786845	C	T	34.3	0.793	1.51E-18	3982	0.687469	-0.211345	2.30215	1.51728	-0.139292	chr11,116657530,116663529	chr11,116640801,116647666	5.77	chr11	116786814	116792813	chr11	116770085	116776950	YES	NO	NO	GSM5014501	HepG2_Cell_Line	chr11	116773799	116788039	14241	116773599	116788239	-	HAVANA	protein_coding	ZPR1	logTG	Cardiometabolic
	11:116752497:TA:T	11:116786845:C:T	11	116786845	C	T	34.3	0.793	1.51E-18	3982	0.687469	-0.211345	2.30215	1.51728	-0.139292	chr11,116657530,116663529	chr11,117014364,117016742	7.54	chr11	116786814	116792813	chr11	117143648	117146026	YES	NO	NO	GSM5014501	HepG2_Cell_Line	chr11	117144284	117176894	32611	117144084	117177094	+	HAVANA	protein_coding	PAFAH1B2	logTG	Cardiometabolic
	11:116752497:TA:T	11:116786845:C:T	11	116786845	C	T	34.3	0.793	1.51E-18	3982	0.687469	-0.211345	2.30215	1.51728	-0.139292	chr11,116689766,116707937	chr11,116657530,116663529	5.69	chr11	116819050	116837221	chr11	116786814	116792813	NO	YES	NO	GSM5014501	HepG2_Cell_Line	chr11	116820700	116823304	2605	116820500	116823504	-	HAVANA	protein_coding	APOA4	logTG	Cardiometabolic
	11:116752497:TA:T	11:116786845:C:T	11	116786845	C	T	34.3	0.793	1.51E-18	3982	0.687469	-0.211345	2.30215	1.51728	-0.139292	chr11,116689766,116707937	chr11,116657530,116663529	5.69	chr11	116819050	116837221	chr11	116786814	116792813	NO	YES	NO	GSM5014501	HepG2_Cell_Line	chr11	116829706	116833072	3367	116829506	116833272	+	HAVANA	protein_coding	APOC3	logTG	Cardiometabolic
	11:116752497:TA:T	11:116786845:C:T	11	116786845	C	T	34.3	0.793	1.51E-18	3982	0.687469	-0.211345	2.30215	1.51728	-0.139292	chr11,116689766,116707937	chr11,116657530,116663529	5.69	chr11	116819050	116837221	chr11	116786814	116792813	NO	YES	NO	GSM5014501	HepG2_Cell_Line	chr11	116835751	116837622	1872	116835551	116837822	-	HAVANA	protein_coding	APOA1	logTG	Cardiometabolic
(INDEX)	11:116836622:A:G	11:116836622:A:G	11	116836622	A	G	0	1	3.22E-10	3982	0.618282	-0.146064	2.14835	1.46572	-0.0996531	chr11,116689766,116707937	chr11,116640801,116647666	5.09	chr11	116819050	116837221	chr11	116770085	116776950	YES	NO	NO	GSM5014501	HepG2_Cell_Line	chr11	116773799	116788039	14241	116773599	116788239	-	HAVANA	protein_coding	ZPR1	logTG	Cardiometabolic
(INDEX)	11:116836622:A:G	11:116836622:A:G	11	116836622	A	G	0	1	3.22E-10	3982	0.618282	-0.146064	2.14835	1.46572	-0.0996531	chr11,116689766,116707937	chr11,116657530,116663529	5.69	chr11	116819050	116837221	chr11	116786814	116792813	YES	NO	NO	GSM5014501	HepG2_Cell_Line	chr11	116789367	116792420	3054	116789167	116792620	-	HAVANA	protein_coding	APOA5	logTG	Cardiometabolic
(INDEX)	11:116836622:A:G	11:116836622:A:G	11	116836622	A	G	0	1	3.22E-10	3982	0.618282	-0.146064	2.14835	1.46572	-0.0996531	chr11,116689766,116707937	chr11,117014364,117016742	11.81	chr11	116819050	116837221	chr11	117143648	117146026	YES	NO	NO	GSM5014501	HepG2_Cell_Line	chr11	117144284	117176894	32611	117144084	117177094	+	HAVANA	protein_coding	PAFAH1B2	logTG	Cardiometabolic
(INDEX)	11:116836622:A:G	11:116836622:A:G	11	116836622	A	G	0	1	3.22E-10	3982	0.618282	-0.146064	2.14835	1.46572	-0.0996531	chr11,117184785,117190088	chr11,116689766,116707937	6.25	chr11	117314069	117319372	chr11	116819050	116837221	NO	YES	NO	GSM5014501	HepG2_Cell_Line	chr11	117314557	117413266	98710	117314357	117413466	+	HAVANA	protein_coding	CEP164	logTG	Cardiometabolic
	11:116836622:A:G	11:116830144:C:T	11	116830144	C	T	-6.48	0.742	2.42E-09	3982	0.654068	-0.141986	2.2546	1.50153	-0.0945607	chr11,116689766,116707937	chr11,116640801,116647666	5.09	chr11	116819050	116837221	chr11	116770085	116776950	YES	NO	NO	GSM5014501	HepG2_Cell_Line	chr11	116773799	116788039	14241	116773599	116788239	-	HAVANA	protein_coding	ZPR1	logTG	Cardiometabolic
	11:116836622:A:G	11:116830144:C:T	11	116830144	C	T	-6.48	0.742	2.42E-09	3982	0.654068	-0.141986	2.2546	1.50153	-0.0945607	chr11,116689766,116707937	chr11,116657530,116663529	5.69	chr11	116819050	116837221	chr11	116786814	116792813	YES	NO	NO	GSM5014501	HepG2_Cell_Line	chr11	116789367	116792420	3054	116789167	116792620	-	HAVANA	protein_coding	APOA5	logTG	Cardiometabolic
	11:116836622:A:G	11:116830144:C:T	11	116830144	C	T	-6.48	0.742	2.42E-09	3982	0.654068	-0.141986	2.2546	1.50153	-0.0945607	chr11,116689766,116707937	chr11,117014364,117016742	11.81	chr11	116819050	116837221	chr11	117143648	117146026	YES	NO	NO	GSM5014501	HepG2_Cell_Line	chr11	117144284	117176894	32611	117144084	117177094	+	HAVANA	protein_coding	PAFAH1B2	logTG	Cardiometabolic
	11:116836622:A:G	11:116830144:C:T	11	116830144	C	T	-6.48	0.742	2.42E-09	3982	0.654068	-0.141986	2.2546	1.50153	-0.0945607	chr11,117184785,117190088	chr11,116689766,116707937	6.25	chr11	117314069	117319372	chr11	116819050	116837221	NO	YES	NO	GSM5014501	HepG2_Cell_Line	chr11	117314557	117413266	98710	117314357	117413466	+	HAVANA	protein_coding	CEP164	logTG	Cardiometabolic
	11:116836622:A:G	11:116831134:T:C	11	116831134	T	C	-5.49	0.799	1.74E-09	3982	0.657333	-0.142952	2.245	1.49833	-0.0954074	chr11,116689766,116707937	chr11,116640801,116647666	5.09	chr11	116819050	116837221	chr11	116770085	116776950	YES	NO	NO	GSM5014501	HepG2_Cell_Line	chr11	116773799	116788039	14241	116773599	116788239	-	HAVANA	protein_coding	ZPR1	logTG	Cardiometabolic
	11:116836622:A:G	11:116831134:T:C	11	116831134	T	C	-5.49	0.799	1.74E-09	3982	0.657333	-0.142952	2.245	1.49833	-0.0954074	chr11,116689766,116707937	chr11,116657530,116663529	5.69	chr11	116819050	116837221	chr11	116786814	116792813	YES	NO	NO	GSM5014501	HepG2_Cell_Line	chr11	116789367	116792420	3054	116789167	116792620	-	HAVANA	protein_coding	APOA5	logTG	Cardiometabolic
	11:116836622:A:G	11:116831134:T:C	11	116831134	T	C	-5.49	0.799	1.74E-09	3982	0.657333	-0.142952	2.245	1.49833	-0.0954074	chr11,116689766,116707937	chr11,117014364,117016742	11.81	chr11	116819050	116837221	chr11	117143648	117146026	YES	NO	NO	GSM5014501	HepG2_Cell_Line	chr11	117144284	117176894	32611	117144084	117177094	+	HAVANA	protein_coding	PAFAH1B2	logTG	Cardiometabolic
	11:116836622:A:G	11:116831134:T:C	11	116831134	T	C	-5.49	0.799	1.74E-09	3982	0.657333	-0.142952	2.245	1.49833	-0.0954074	chr11,117184785,117190088	chr11,116689766,116707937	6.25	chr11	117314069	117319372	chr11	116819050	116837221	NO	YES	NO	GSM5014501	HepG2_Cell_Line	chr11	117314557	117413266	98710	117314357	117413466	+	HAVANA	protein_coding	CEP164	logTG	Cardiometabolic
	11:116836622:A:G	11:116831407:T:C	11	116831407	T	C	-5.22	0.808	2.14E-09	3982	0.655952	-0.142392	2.25249	1.50083	-0.0948755	chr11,116689766,116707937	chr11,116640801,116647666	5.09	chr11	116819050	116837221	chr11	116770085	116776950	YES	NO	NO	GSM5014501	HepG2_Cell_Line	chr11	116773799	116788039	14241	116773599	116788239	-	HAVANA	protein_coding	ZPR1	logTG	Cardiometabolic
	11:116836622:A:G	11:116831407:T:C	11	116831407	T	C	-5.22	0.808	2.14E-09	3982	0.655952	-0.142392	2.25249	1.50083	-0.0948755	chr11,116689766,116707937	chr11,116657530,116663529	5.69	chr11	116819050	116837221	chr11	116786814	116792813	YES	NO	NO	GSM5014501	HepG2_Cell_Line	chr11	116789367	116792420	3054	116789167	116792620	-	HAVANA	protein_coding	APOA5	logTG	Cardiometabolic
	11:116836622:A:G	11:116831407:T:C	11	116831407	T	C	-5.22	0.808	2.14E-09	3982	0.655952	-0.142392	2.25249	1.50083	-0.0948755	chr11,116689766,116707937	chr11,117014364,117016742	11.81	chr11	116819050	116837221	chr11	117143648	117146026	YES	NO	NO	GSM5014501	HepG2_Cell_Line	chr11	117144284	117176894	32611	117144084	117177094	+	HAVANA	protein_coding	PAFAH1B2	logTG	Cardiometabolic
	11:116836622:A:G	11:116831407:T:C	11	116831407	T	C	-5.22	0.808	2.14E-09	3982	0.655952	-0.142392	2.25249	1.50083	-0.0948755	chr11,117184785,117190088	chr11,116689766,116707937	6.25	chr11	117314069	117319372	chr11	116819050	116837221	NO	YES	NO	GSM5014501	HepG2_Cell_Line	chr11	117314557	117413266	98710	117314357	117413466	+	HAVANA	protein_coding	CEP164	logTG	Cardiometabolic
	11:116836622:A:G	11:116831646:T:C	11	116831646	T	C	-4.98	0.815	4.44E-08	3982	0.58551	-0.124318	2.05461	1.43339	-0.08673	chr11,116689766,116707937	chr11,116640801,116647666	5.09	chr11	116819050	116837221	chr11	116770085	116776950	YES	NO	NO	GSM5014501	HepG2_Cell_Line	chr11	116773799	116788039	14241	116773599	116788239	-	HAVANA	protein_coding	ZPR1	logTG	Cardiometabolic
	11:116836622:A:G	11:116831646:T:C	11	116831646	T	C	-4.98	0.815	4.44E-08	3982	0.58551	-0.124318	2.05461	1.43339	-0.08673	chr11,116689766,116707937	chr11,116657530,116663529	5.69	chr11	116819050	116837221	chr11	116786814	116792813	YES	NO	NO	GSM5014501	HepG2_Cell_Line	chr11	116789367	116792420	3054	116789167	116792620	-	HAVANA	protein_coding	APOA5	logTG	Cardiometabolic
	11:116836622:A:G	11:116831646:T:C	11	116831646	T	C	-4.98	0.815	4.44E-08	3982	0.58551	-0.124318	2.05461	1.43339	-0.08673	chr11,116689766,116707937	chr11,117014364,117016742	11.81	chr11	116819050	116837221	chr11	117143648	117146026	YES	NO	NO	GSM5014501	HepG2_Cell_Line	chr11	117144284	117176894	32611	117144084	117177094	+	HAVANA	protein_coding	PAFAH1B2	logTG	Cardiometabolic
	11:116836622:A:G	11:116831646:T:C	11	116831646	T	C	-4.98	0.815	4.44E-08	3982	0.58551	-0.124318	2.05461	1.43339	-0.08673	chr11,117184785,117190088	chr11,116689766,116707937	6.25	chr11	117314069	117319372	chr11	116819050	116837221	NO	YES	NO	GSM5014501	HepG2_Cell_Line	chr11	117314557	117413266	98710	117314357	117413466	+	HAVANA	protein_coding	CEP164	logTG	Cardiometabolic
	11:116836622:A:G	11:116832430:C:T	11	116832430	C	T	-4.19	0.82	5.87E-08	3982	0.584129	-0.123042	2.04978	1.43171	-0.0859409	chr11,116689766,116707937	chr11,116640801,116647666	5.09	chr11	116819050	116837221	chr11	116770085	116776950	YES	NO	NO	GSM5014501	HepG2_Cell_Line	chr11	116773799	116788039	14241	116773599	116788239	-	HAVANA	protein_coding	ZPR1	logTG	Cardiometabolic
	11:116836622:A:G	11:116832430:C:T	11	116832430	C	T	-4.19	0.82	5.87E-08	3982	0.584129	-0.123042	2.04978	1.43171	-0.0859409	chr11,116689766,116707937	chr11,116657530,116663529	5.69	chr11	116819050	116837221	chr11	116786814	116792813	YES	NO	NO	GSM5014501	HepG2_Cell_Line	chr11	116789367	116792420	3054	116789167	116792620	-	HAVANA	protein_coding	APOA5	logTG	Cardiometabolic
	11:116836622:A:G	11:116832430:C:T	11	116832430	C	T	-4.19	0.82	5.87E-08	3982	0.584129	-0.123042	2.04978	1.43171	-0.0859409	chr11,116689766,116707937	chr11,117014364,117016742	11.81	chr11	116819050	116837221	chr11	117143648	117146026	YES	NO	NO	GSM5014501	HepG2_Cell_Line	chr11	117144284	117176894	32611	117144084	117177094	+	HAVANA	protein_coding	PAFAH1B2	logTG	Cardiometabolic
	11:116836622:A:G	11:116832430:C:T	11	116832430	C	T	-4.19	0.82	5.87E-08	3982	0.584129	-0.123042	2.04978	1.43171	-0.0859409	chr11,117184785,117190088	chr11,116689766,116707937	6.25	chr11	117314069	117319372	chr11	116819050	116837221	NO	YES	NO	GSM5014501	HepG2_Cell_Line	chr11	117314557	117413266	98710	117314357	117413466	+	HAVANA	protein_coding	CEP164	logTG	Cardiometabolic
	11:116836622:A:G	11:116832924:G:C	11	116832924	G	C	-3.7	0.811	3.19E-09	3982	0.656077	-0.140753	2.24957	1.49986	-0.0938443	chr11,116689766,116707937	chr11,116640801,116647666	5.09	chr11	116819050	116837221	chr11	116770085	116776950	YES	NO	NO	GSM5014501	HepG2_Cell_Line	chr11	116773799	116788039	14241	116773599	116788239	-	HAVANA	protein_coding	ZPR1	logTG	Cardiometabolic
	11:116836622:A:G	11:116832924:G:C	11	116832924	G	C	-3.7	0.811	3.19E-09	3982	0.656077	-0.140753	2.24957	1.49986	-0.0938443	chr11,116689766,116707937	chr11,116657530,116663529	5.69	chr11	116819050	116837221	chr11	116786814	116792813	YES	NO	NO	GSM5014501	HepG2_Cell_Line	chr11	116789367	116792420	3054	116789167	116792620	-	HAVANA	protein_coding	APOA5	logTG	Cardiometabolic
	11:116836622:A:G	11:116832924:G:C	11	116832924	G	C	-3.7	0.811	3.19E-09	3982	0.656077	-0.140753	2.24957	1.49986	-0.0938443	chr11,116689766,116707937	chr11,117014364,117016742	11.81	chr11	116819050	116837221	chr11	117143648	117146026	YES	NO	NO	GSM5014501	HepG2_Cell_Line	chr11	117144284	117176894	32611	117144084	117177094	+	HAVANA	protein_coding	PAFAH1B2	logTG	Cardiometabolic
	11:116836622:A:G	11:116832924:G:C	11	116832924	G	C	-3.7	0.811	3.19E-09	3982	0.656077	-0.140753	2.24957	1.49986	-0.0938443	chr11,117184785,117190088	chr11,116689766,116707937	6.25	chr11	117314069	117319372	chr11	116819050	116837221	NO	YES	NO	GSM5014501	HepG2_Cell_Line	chr11	117314557	117413266	98710	117314357	117413466	+	HAVANA	protein_coding	CEP164	logTG	Cardiometabolic
	11:116836622:A:G	11:116833462:C:A	11	116833462	C	A	-3.16	0.921	3.78E-09	3982	0.611878	-0.136171	2.12564	1.45796	-0.0933985	chr11,116689766,116707937	chr11,116640801,116647666	5.09	chr11	116819050	116837221	chr11	116770085	116776950	YES	NO	NO	GSM5014501	HepG2_Cell_Line	chr11	116773799	116788039	14241	116773599	116788239	-	HAVANA	protein_coding	ZPR1	logTG	Cardiometabolic
	11:116836622:A:G	11:116833462:C:A	11	116833462	C	A	-3.16	0.921	3.78E-09	3982	0.611878	-0.136171	2.12564	1.45796	-0.0933985	chr11,116689766,116707937	chr11,116657530,116663529	5.69	chr11	116819050	116837221	chr11	116786814	116792813	YES	NO	NO	GSM5014501	HepG2_Cell_Line	chr11	116789367	116792420	3054	116789167	116792620	-	HAVANA	protein_coding	APOA5	logTG	Cardiometabolic
	11:116836622:A:G	11:116833462:C:A	11	116833462	C	A	-3.16	0.921	3.78E-09	3982	0.611878	-0.136171	2.12564	1.45796	-0.0933985	chr11,116689766,116707937	chr11,117014364,117016742	11.81	chr11	116819050	116837221	chr11	117143648	117146026	YES	NO	NO	GSM5014501	HepG2_Cell_Line	chr11	117144284	117176894	32611	117144084	117177094	+	HAVANA	protein_coding	PAFAH1B2	logTG	Cardiometabolic
	11:116836622:A:G	11:116833462:C:A	11	116833462	C	A	-3.16	0.921	3.78E-09	3982	0.611878	-0.136171	2.12564	1.45796	-0.0933985	chr11,117184785,117190088	chr11,116689766,116707937	6.25	chr11	117314069	117319372	chr11	116819050	116837221	NO	YES	NO	GSM5014501	HepG2_Cell_Line	chr11	117314557	117413266	98710	117314357	117413466	+	HAVANA	protein_coding	CEP164	logTG	Cardiometabolic
	11:116836622:A:G	11:116834852:G:T	11	116834852	G	T	-1.77	0.803	1.85E-09	3982	0.656956	-0.142838	2.24881	1.4996	-0.0952505	chr11,116689766,116707937	chr11,116640801,116647666	5.09	chr11	116819050	116837221	chr11	116770085	116776950	YES	NO	NO	GSM5014501	HepG2_Cell_Line	chr11	116773799	116788039	14241	116773599	116788239	-	HAVANA	protein_coding	ZPR1	logTG	Cardiometabolic
	11:116836622:A:G	11:116834852:G:T	11	116834852	G	T	-1.77	0.803	1.85E-09	3982	0.656956	-0.142838	2.24881	1.4996	-0.0952505	chr11,116689766,116707937	chr11,116657530,116663529	5.69	chr11	116819050	116837221	chr11	116786814	116792813	YES	NO	NO	GSM5014501	HepG2_Cell_Line	chr11	116789367	116792420	3054	116789167	116792620	-	HAVANA	protein_coding	APOA5	logTG	Cardiometabolic
	11:116836622:A:G	11:116834852:G:T	11	116834852	G	T	-1.77	0.803	1.85E-09	3982	0.656956	-0.142838	2.24881	1.4996	-0.0952505	chr11,116689766,116707937	chr11,117014364,117016742	11.81	chr11	116819050	116837221	chr11	117143648	117146026	YES	NO	NO	GSM5014501	HepG2_Cell_Line	chr11	117144284	117176894	32611	117144084	117177094	+	HAVANA	protein_coding	PAFAH1B2	logTG	Cardiometabolic
	11:116836622:A:G	11:116834852:G:T	11	116834852	G	T	-1.77	0.803	1.85E-09	3982	0.656956	-0.142838	2.24881	1.4996	-0.0952505	chr11,117184785,117190088	chr11,116689766,116707937	6.25	chr11	117314069	117319372	chr11	116819050	116837221	NO	YES	NO	GSM5014501	HepG2_Cell_Line	chr11	117314557	117413266	98710	117314357	117413466	+	HAVANA	protein_coding	CEP164	logTG	Cardiometabolic
	11:116836622:A:G	11:116836867:A:G	11	116836867	A	G	0.245	0.851	5.84E-10	3982	0.656077	-0.147327	2.25203	1.50068	-0.0981737	chr11,116689766,116707937	chr11,116640801,116647666	5.09	chr11	116819050	116837221	chr11	116770085	116776950	YES	NO	NO	GSM5014501	HepG2_Cell_Line	chr11	116773799	116788039	14241	116773599	116788239	-	HAVANA	protein_coding	ZPR1	logTG	Cardiometabolic
	11:116836622:A:G	11:116836867:A:G	11	116836867	A	G	0.245	0.851	5.84E-10	3982	0.656077	-0.147327	2.25203	1.50068	-0.0981737	chr11,116689766,116707937	chr11,116657530,116663529	5.69	chr11	116819050	116837221	chr11	116786814	116792813	YES	NO	NO	GSM5014501	HepG2_Cell_Line	chr11	116789367	116792420	3054	116789167	116792620	-	HAVANA	protein_coding	APOA5	logTG	Cardiometabolic
	11:116836622:A:G	11:116836867:A:G	11	116836867	A	G	0.245	0.851	5.84E-10	3982	0.656077	-0.147327	2.25203	1.50068	-0.0981737	chr11,116689766,116707937	chr11,117014364,117016742	11.81	chr11	116819050	116837221	chr11	117143648	117146026	YES	NO	NO	GSM5014501	HepG2_Cell_Line	chr11	117144284	117176894	32611	117144084	117177094	+	HAVANA	protein_coding	PAFAH1B2	logTG	Cardiometabolic
	11:116836622:A:G	11:116836867:A:G	11	116836867	A	G	0.245	0.851	5.84E-10	3982	0.656077	-0.147327	2.25203	1.50068	-0.0981737	chr11,117184785,117190088	chr11,116689766,116707937	6.25	chr11	117314069	117319372	chr11	116819050	116837221	NO	YES	NO	GSM5014501	HepG2_Cell_Line	chr11	117314557	117413266	98710	117314357	117413466	+	HAVANA	protein_coding	CEP164	logTG	Cardiometabolic
	11:116836622:A:G	11:116836968:A:G	11	116836968	A	G	0.346	0.85	4.92E-10	3982	0.656454	-0.148083	2.25559	1.50186	-0.0985996	chr11,116689766,116707937	chr11,116640801,116647666	5.09	chr11	116819050	116837221	chr11	116770085	116776950	YES	NO	NO	GSM5014501	HepG2_Cell_Line	chr11	116773799	116788039	14241	116773599	116788239	-	HAVANA	protein_coding	ZPR1	logTG	Cardiometabolic
	11:116836622:A:G	11:116836968:A:G	11	116836968	A	G	0.346	0.85	4.92E-10	3982	0.656454	-0.148083	2.25559	1.50186	-0.0985996	chr11,116689766,116707937	chr11,116657530,116663529	5.69	chr11	116819050	116837221	chr11	116786814	116792813	YES	NO	NO	GSM5014501	HepG2_Cell_Line	chr11	116789367	116792420	3054	116789167	116792620	-	HAVANA	protein_coding	APOA5	logTG	Cardiometabolic
	11:116836622:A:G	11:116836968:A:G	11	116836968	A	G	0.346	0.85	4.92E-10	3982	0.656454	-0.148083	2.25559	1.50186	-0.0985996	chr11,116689766,116707937	chr11,117014364,117016742	11.81	chr11	116819050	116837221	chr11	117143648	117146026	YES	NO	NO	GSM5014501	HepG2_Cell_Line	chr11	117144284	117176894	32611	117144084	117177094	+	HAVANA	protein_coding	PAFAH1B2	logTG	Cardiometabolic
	11:116836622:A:G	11:116836968:A:G	11	116836968	A	G	0.346	0.85	4.92E-10	3982	0.656454	-0.148083	2.25559	1.50186	-0.0985996	chr11,117184785,117190088	chr11,116689766,116707937	6.25	chr11	117314069	117319372	chr11	116819050	116837221	NO	YES	NO	GSM5014501	HepG2_Cell_Line	chr11	117314557	117413266	98710	117314357	117413466	+	HAVANA	protein_coding	CEP164	logTG	Cardiometabolic
	11:116836622:A:G	11:116839451:C:CAT	11	116839451	C	CAT	2.83	0.843	1.20E-08	3982	0.593044	-0.129712	2.06227	1.43606	-0.0903249	chr11,116707938,116710820	chr11,116640801,116647666	5.98	chr11	116837222	116840104	chr11	116770085	116776950	YES	NO	NO	GSM5014501	HepG2_Cell_Line	chr11	116773799	116788039	14241	116773599	116788239	-	HAVANA	protein_coding	ZPR1	logTG	Cardiometabolic
	11:116836622:A:G	11:116839451:C:CAT	11	116839451	C	CAT	2.83	0.843	1.20E-08	3982	0.593044	-0.129712	2.06227	1.43606	-0.0903249	chr11,116707938,116710820	chr11,116657530,116663529	7.01	chr11	116837222	116840104	chr11	116786814	116792813	YES	NO	NO	GSM5014501	HepG2_Cell_Line	chr11	116789367	116792420	3054	116789167	116792620	-	HAVANA	protein_coding	APOA5	logTG	Cardiometabolic
	11:116836622:A:G	11:116839451:C:CAT	11	116839451	C	CAT	2.83	0.843	1.20E-08	3982	0.593044	-0.129712	2.06227	1.43606	-0.0903249	chr11,116707938,116710820	chr11,117014364,117016742	10.73	chr11	116837222	116840104	chr11	117143648	117146026	YES	NO	NO	GSM5014501	HepG2_Cell_Line	chr11	117144284	117176894	32611	117144084	117177094	+	HAVANA	protein_coding	PAFAH1B2	logTG	Cardiometabolic
(INDEX)	11:116738598:G:GCA	11:116738598:G:GCA	11	116738598	G	GCA	0	1	1.62E-09	3982	0.243345	0.158168	2.73787	1.65465	0.0955899	chr11,117014364,117016742	chr11,116606391,116617497	5.31	chr11	117143648	117146026	chr11	116735675	116746781	NO	YES	NO	GSM5014501	HepG2_Cell_Line	chr11	117144284	117176894	32611	117144084	117177094	+	HAVANA	protein_coding	PAFAH1B2	logTG	Cardiometabolic
(INDEX)	11:116774559:C:T	11:116774559:C:T	11	116774559	C	T	0	1	2.03E-09	3982	0.399297	-0.13729	2.08806	1.44501	-0.0950096	chr11,116640801,116647666	chr11,117014364,117016742	9.56	chr11	116770085	116776950	chr11	117143648	117146026	YES	NO	NO	GSM5014501	HepG2_Cell_Line	chr11	117144284	117176894	32611	117144084	117177094	+	HAVANA	protein_coding	PAFAH1B2	logTG	Cardiometabolic
(INDEX)	11:116774559:C:T	11:116774559:C:T	11	116774559	C	T	0	1	2.03E-09	3982	0.399297	-0.13729	2.08806	1.44501	-0.0950096	chr11,116657530,116663529	chr11,116640801,116647666	5.77	chr11	116786814	116792813	chr11	116770085	116776950	NO	YES	NO	GSM5014501	HepG2_Cell_Line	chr11	116789367	116792420	3054	116789167	116792620	-	HAVANA	protein_coding	APOA5	logTG	Cardiometabolic
(INDEX)	11:116774559:C:T	11:116774559:C:T	11	116774559	C	T	0	1	2.03E-09	3982	0.399297	-0.13729	2.08806	1.44501	-0.0950096	chr11,116689766,116707937	chr11,116640801,116647666	5.09	chr11	116819050	116837221	chr11	116770085	116776950	NO	YES	NO	GSM5014501	HepG2_Cell_Line	chr11	116820700	116823304	2605	116820500	116823504	-	HAVANA	protein_coding	APOA4	logTG	Cardiometabolic
(INDEX)	11:116774559:C:T	11:116774559:C:T	11	116774559	C	T	0	1	2.03E-09	3982	0.399297	-0.13729	2.08806	1.44501	-0.0950096	chr11,116689766,116707937	chr11,116640801,116647666	5.09	chr11	116819050	116837221	chr11	116770085	116776950	NO	YES	NO	GSM5014501	HepG2_Cell_Line	chr11	116829706	116833072	3367	116829506	116833272	+	HAVANA	protein_coding	APOC3	logTG	Cardiometabolic
(INDEX)	11:116774559:C:T	11:116774559:C:T	11	116774559	C	T	0	1	2.03E-09	3982	0.399297	-0.13729	2.08806	1.44501	-0.0950096	chr11,116689766,116707937	chr11,116640801,116647666	5.09	chr11	116819050	116837221	chr11	116770085	116776950	NO	YES	NO	GSM5014501	HepG2_Cell_Line	chr11	116835751	116837622	1872	116835551	116837822	-	HAVANA	protein_coding	APOA1	logTG	Cardiometabolic
	11:116815326:C:CT	11:116822748:C:T	11	116822748	C	T	7.42	0.936	6.83E-09	3982	0.582747	-0.131798	2.05935	1.43504	-0.0918425	chr11,116689766,116707937	chr11,116640801,116647666	5.09	chr11	116819050	116837221	chr11	116770085	116776950	YES	NO	NO	GSM5014501	HepG2_Cell_Line	chr11	116773799	116788039	14241	116773599	116788239	-	HAVANA	protein_coding	ZPR1	logTG	Cardiometabolic
	11:116815326:C:CT	11:116822748:C:T	11	116822748	C	T	7.42	0.936	6.83E-09	3982	0.582747	-0.131798	2.05935	1.43504	-0.0918425	chr11,116689766,116707937	chr11,116657530,116663529	5.69	chr11	116819050	116837221	chr11	116786814	116792813	YES	NO	NO	GSM5014501	HepG2_Cell_Line	chr11	116789367	116792420	3054	116789167	116792620	-	HAVANA	protein_coding	APOA5	logTG	Cardiometabolic
	11:116815326:C:CT	11:116822748:C:T	11	116822748	C	T	7.42	0.936	6.83E-09	3982	0.582747	-0.131798	2.05935	1.43504	-0.0918425	chr11,116689766,116707937	chr11,117014364,117016742	11.81	chr11	116819050	116837221	chr11	117143648	117146026	YES	NO	NO	GSM5014501	HepG2_Cell_Line	chr11	117144284	117176894	32611	117144084	117177094	+	HAVANA	protein_coding	PAFAH1B2	logTG	Cardiometabolic
	11:116815326:C:CT	11:116822748:C:T	11	116822748	C	T	7.42	0.936	6.83E-09	3982	0.582747	-0.131798	2.05935	1.43504	-0.0918425	chr11,117184785,117190088	chr11,116689766,116707937	6.25	chr11	117314069	117319372	chr11	116819050	116837221	NO	YES	NO	GSM5014501	HepG2_Cell_Line	chr11	117314557	117413266	98710	117314357	117413466	+	HAVANA	protein_coding	CEP164	logTG	Cardiometabolic
	11:116815326:C:CT	11:116824222:A:G	11	116824222	A	G	8.9	0.936	6.21E-09	3982	0.582622	-0.132181	2.06004	1.43528	-0.092094	chr11,116689766,116707937	chr11,116640801,116647666	5.09	chr11	116819050	116837221	chr11	116770085	116776950	YES	NO	NO	GSM5014501	HepG2_Cell_Line	chr11	116773799	116788039	14241	116773599	116788239	-	HAVANA	protein_coding	ZPR1	logTG	Cardiometabolic
	11:116815326:C:CT	11:116824222:A:G	11	116824222	A	G	8.9	0.936	6.21E-09	3982	0.582622	-0.132181	2.06004	1.43528	-0.092094	chr11,116689766,116707937	chr11,116657530,116663529	5.69	chr11	116819050	116837221	chr11	116786814	116792813	YES	NO	NO	GSM5014501	HepG2_Cell_Line	chr11	116789367	116792420	3054	116789167	116792620	-	HAVANA	protein_coding	APOA5	logTG	Cardiometabolic
	11:116815326:C:CT	11:116824222:A:G	11	116824222	A	G	8.9	0.936	6.21E-09	3982	0.582622	-0.132181	2.06004	1.43528	-0.092094	chr11,116689766,116707937	chr11,117014364,117016742	11.81	chr11	116819050	116837221	chr11	117143648	117146026	YES	NO	NO	GSM5014501	HepG2_Cell_Line	chr11	117144284	117176894	32611	117144084	117177094	+	HAVANA	protein_coding	PAFAH1B2	logTG	Cardiometabolic
	11:116815326:C:CT	11:116824222:A:G	11	116824222	A	G	8.9	0.936	6.21E-09	3982	0.582622	-0.132181	2.06004	1.43528	-0.092094	chr11,117184785,117190088	chr11,116689766,116707937	6.25	chr11	117314069	117319372	chr11	116819050	116837221	NO	YES	NO	GSM5014501	HepG2_Cell_Line	chr11	117314557	117413266	98710	117314357	117413466	+	HAVANA	protein_coding	CEP164	logTG	Cardiometabolic
(INDEX)	11:116813312:T:C	11:116813312:T:C	11	116813312	T	C	0	1	6.89E-09	3982	0.618533	-0.133637	2.11845	1.45549	-0.0918158	chr11,116689766,116707937	chr11,116681041,116684602	5.74	chr11	116819050	116837221	chr11	116810325	116813886	NO	YES	NO	GSM5014501	HepG2_Cell_Line	chr11	116820700	116823304	2605	116820500	116823504	-	HAVANA	protein_coding	APOA4	logTG	Cardiometabolic
(INDEX)	11:116813312:T:C	11:116813312:T:C	11	116813312	T	C	0	1	6.89E-09	3982	0.618533	-0.133637	2.11845	1.45549	-0.0918158	chr11,116689766,116707937	chr11,116681041,116684602	5.74	chr11	116819050	116837221	chr11	116810325	116813886	NO	YES	NO	GSM5014501	HepG2_Cell_Line	chr11	116829706	116833072	3367	116829506	116833272	+	HAVANA	protein_coding	APOC3	logTG	Cardiometabolic
(INDEX)	11:116813312:T:C	11:116813312:T:C	11	116813312	T	C	0	1	6.89E-09	3982	0.618533	-0.133637	2.11845	1.45549	-0.0918158	chr11,116689766,116707937	chr11,116681041,116684602	5.74	chr11	116819050	116837221	chr11	116810325	116813886	NO	YES	NO	GSM5014501	HepG2_Cell_Line	chr11	116835751	116837622	1872	116835551	116837822	-	HAVANA	protein_coding	APOA1	logTG	Cardiometabolic
(INDEX)	11:116821618:C:T	11:116821618:C:T	11	116821618	C	T	0	1	7.77E-09	3982	0.619287	-0.134102	2.14814	1.46565	-0.0914964	chr11,116689766,116707937	chr11,116640801,116647666	5.09	chr11	116819050	116837221	chr11	116770085	116776950	YES	NO	NO	GSM5014501	HepG2_Cell_Line	chr11	116773799	116788039	14241	116773599	116788239	-	HAVANA	protein_coding	ZPR1	logTG	Cardiometabolic
(INDEX)	11:116821618:C:T	11:116821618:C:T	11	116821618	C	T	0	1	7.77E-09	3982	0.619287	-0.134102	2.14814	1.46565	-0.0914964	chr11,116689766,116707937	chr11,116657530,116663529	5.69	chr11	116819050	116837221	chr11	116786814	116792813	YES	NO	NO	GSM5014501	HepG2_Cell_Line	chr11	116789367	116792420	3054	116789167	116792620	-	HAVANA	protein_coding	APOA5	logTG	Cardiometabolic
(INDEX)	11:116821618:C:T	11:116821618:C:T	11	116821618	C	T	0	1	7.77E-09	3982	0.619287	-0.134102	2.14814	1.46565	-0.0914964	chr11,116689766,116707937	chr11,117014364,117016742	11.81	chr11	116819050	116837221	chr11	117143648	117146026	YES	NO	NO	GSM5014501	HepG2_Cell_Line	chr11	117144284	117176894	32611	117144084	117177094	+	HAVANA	protein_coding	PAFAH1B2	logTG	Cardiometabolic
(INDEX)	11:116821618:C:T	11:116821618:C:T	11	116821618	C	T	0	1	7.77E-09	3982	0.619287	-0.134102	2.14814	1.46565	-0.0914964	chr11,117184785,117190088	chr11,116689766,116707937	6.25	chr11	117314069	117319372	chr11	116819050	116837221	NO	YES	NO	GSM5014501	HepG2_Cell_Line	chr11	117314557	117413266	98710	117314357	117413466	+	HAVANA	protein_coding	CEP164	logTG	Cardiometabolic
(INDEX)	11:116825064:A:G	11:116825064:A:G	11	116825064	A	G	0	1	9.12E-09	3982	0.619538	-0.133439	2.14696	1.46525	-0.091069	chr11,116689766,116707937	chr11,116640801,116647666	5.09	chr11	116819050	116837221	chr11	116770085	116776950	YES	NO	NO	GSM5014501	HepG2_Cell_Line	chr11	116773799	116788039	14241	116773599	116788239	-	HAVANA	protein_coding	ZPR1	logTG	Cardiometabolic
(INDEX)	11:116825064:A:G	11:116825064:A:G	11	116825064	A	G	0	1	9.12E-09	3982	0.619538	-0.133439	2.14696	1.46525	-0.091069	chr11,116689766,116707937	chr11,116657530,116663529	5.69	chr11	116819050	116837221	chr11	116786814	116792813	YES	NO	NO	GSM5014501	HepG2_Cell_Line	chr11	116789367	116792420	3054	116789167	116792620	-	HAVANA	protein_coding	APOA5	logTG	Cardiometabolic
(INDEX)	11:116825064:A:G	11:116825064:A:G	11	116825064	A	G	0	1	9.12E-09	3982	0.619538	-0.133439	2.14696	1.46525	-0.091069	chr11,116689766,116707937	chr11,117014364,117016742	11.81	chr11	116819050	116837221	chr11	117143648	117146026	YES	NO	NO	GSM5014501	HepG2_Cell_Line	chr11	117144284	117176894	32611	117144084	117177094	+	HAVANA	protein_coding	PAFAH1B2	logTG	Cardiometabolic
(INDEX)	11:116825064:A:G	11:116825064:A:G	11	116825064	A	G	0	1	9.12E-09	3982	0.619538	-0.133439	2.14696	1.46525	-0.091069	chr11,117184785,117190088	chr11,116689766,116707937	6.25	chr11	117314069	117319372	chr11	116819050	116837221	NO	YES	NO	GSM5014501	HepG2_Cell_Line	chr11	117314557	117413266	98710	117314357	117413466	+	HAVANA	protein_coding	CEP164	logTG	Cardiometabolic
	11:116725458:C:T	11:116736925:C:T	11	116736925	C	T	11.5	0.942	2.63E-07	3982	0.265947	-0.130785	2.56921	1.60288	-0.081594	chr11,117014364,117016742	chr11,116606391,116617497	5.31	chr11	117143648	117146026	chr11	116735675	116746781	NO	YES	NO	GSM5014501	HepG2_Cell_Line	chr11	117144284	117176894	32611	117144084	117177094	+	HAVANA	protein_coding	PAFAH1B2	logTG	Cardiometabolic
	11:116725458:C:T	11:116739332:C:T	11	116739332	C	T	13.9	0.973	6.38E-08	3982	0.259543	-0.138919	2.62728	1.62089	-0.0857055	chr11,117014364,117016742	chr11,116606391,116617497	5.31	chr11	117143648	117146026	chr11	116735675	116746781	NO	YES	NO	GSM5014501	HepG2_Cell_Line	chr11	117144284	117176894	32611	117144084	117177094	+	HAVANA	protein_coding	PAFAH1B2	logTG	Cardiometabolic
	11:116725458:C:T	11:116741943:A:C	11	116741943	A	C	16.5	0.971	3.18E-08	3982	0.260799	-0.141749	2.61461	1.61698	-0.087663	chr11,117014364,117016742	chr11,116606391,116617497	5.31	chr11	117143648	117146026	chr11	116735675	116746781	NO	YES	NO	GSM5014501	HepG2_Cell_Line	chr11	117144284	117176894	32611	117144084	117177094	+	HAVANA	protein_coding	PAFAH1B2	logTG	Cardiometabolic
	11:116725458:C:T	11:116742468:T:C	11	116742468	T	C	17	0.938	1.60E-07	3982	0.266826	-0.132811	2.55715	1.59911	-0.0830531	chr11,117014364,117016742	chr11,116606391,116617497	5.31	chr11	117143648	117146026	chr11	116735675	116746781	NO	YES	NO	GSM5014501	HepG2_Cell_Line	chr11	117144284	117176894	32611	117144084	117177094	+	HAVANA	protein_coding	PAFAH1B2	logTG	Cardiometabolic
	11:116725458:C:T	11:116745686:T:C	11	116745686	T	C	20.2	0.938	1.60E-07	3982	0.266826	-0.132811	2.55715	1.59911	-0.0830531	chr11,117014364,117016742	chr11,116606391,116617497	5.31	chr11	117143648	117146026	chr11	116735675	116746781	NO	YES	NO	GSM5014501	HepG2_Cell_Line	chr11	117144284	117176894	32611	117144084	117177094	+	HAVANA	protein_coding	PAFAH1B2	logTG	Cardiometabolic
	11:116725458:C:T	11:116770312:C:T	11	116770312	C	T	44.9	0.76	1.97E-07	3982	0.296208	-0.127097	2.37625	1.54151	-0.0824497	chr11,116640801,116647666	chr11,117014364,117016742	9.56	chr11	116770085	116776950	chr11	117143648	117146026	YES	NO	NO	GSM5014501	HepG2_Cell_Line	chr11	117144284	117176894	32611	117144084	117177094	+	HAVANA	protein_coding	PAFAH1B2	logTG	Cardiometabolic
	11:116725458:C:T	11:116770312:C:T	11	116770312	C	T	44.9	0.76	1.97E-07	3982	0.296208	-0.127097	2.37625	1.54151	-0.0824497	chr11,116657530,116663529	chr11,116640801,116647666	5.77	chr11	116786814	116792813	chr11	116770085	116776950	NO	YES	NO	GSM5014501	HepG2_Cell_Line	chr11	116789367	116792420	3054	116789167	116792620	-	HAVANA	protein_coding	APOA5	logTG	Cardiometabolic
	11:116725458:C:T	11:116770312:C:T	11	116770312	C	T	44.9	0.76	1.97E-07	3982	0.296208	-0.127097	2.37625	1.54151	-0.0824497	chr11,116689766,116707937	chr11,116640801,116647666	5.09	chr11	116819050	116837221	chr11	116770085	116776950	NO	YES	NO	GSM5014501	HepG2_Cell_Line	chr11	116820700	116823304	2605	116820500	116823504	-	HAVANA	protein_coding	APOA4	logTG	Cardiometabolic
	11:116725458:C:T	11:116770312:C:T	11	116770312	C	T	44.9	0.76	1.97E-07	3982	0.296208	-0.127097	2.37625	1.54151	-0.0824497	chr11,116689766,116707937	chr11,116640801,116647666	5.09	chr11	116819050	116837221	chr11	116770085	116776950	NO	YES	NO	GSM5014501	HepG2_Cell_Line	chr11	116829706	116833072	3367	116829506	116833272	+	HAVANA	protein_coding	APOC3	logTG	Cardiometabolic
	11:116725458:C:T	11:116770312:C:T	11	116770312	C	T	44.9	0.76	1.97E-07	3982	0.296208	-0.127097	2.37625	1.54151	-0.0824497	chr11,116689766,116707937	chr11,116640801,116647666	5.09	chr11	116819050	116837221	chr11	116770085	116776950	NO	YES	NO	GSM5014501	HepG2_Cell_Line	chr11	116835751	116837622	1872	116835551	116837822	-	HAVANA	protein_coding	APOA1	logTG	Cardiometabolic
	11:116725458:C:T	11:116783719:C:T	11	116783719	C	T	58.3	0.959	8.35E-08	3982	0.261678	-0.137178	2.6085	1.61509	-0.0849355	chr11,116640801,116647666	chr11,116653884,116657529	7.14	chr11	116770085	116776950	chr11	116783168	116786813	NO	YES	NO	GSM5014501	HepG2_Cell_Line	chr11	116773799	116788039	14241	116773599	116788239	-	HAVANA	protein_coding	ZPR1	logTG	Cardiometabolic
	11:116725458:C:T	11:116783719:C:T	11	116783719	C	T	58.3	0.959	8.35E-08	3982	0.261678	-0.137178	2.6085	1.61509	-0.0849355	chr11,116689766,116707937	chr11,116653884,116657529	5.56	chr11	116819050	116837221	chr11	116783168	116786813	NO	YES	NO	GSM5014501	HepG2_Cell_Line	chr11	116820700	116823304	2605	116820500	116823504	-	HAVANA	protein_coding	APOA4	logTG	Cardiometabolic
	11:116725458:C:T	11:116783719:C:T	11	116783719	C	T	58.3	0.959	8.35E-08	3982	0.261678	-0.137178	2.6085	1.61509	-0.0849355	chr11,116689766,116707937	chr11,116653884,116657529	5.56	chr11	116819050	116837221	chr11	116783168	116786813	NO	YES	NO	GSM5014501	HepG2_Cell_Line	chr11	116829706	116833072	3367	116829506	116833272	+	HAVANA	protein_coding	APOC3	logTG	Cardiometabolic
	11:116725458:C:T	11:116783719:C:T	11	116783719	C	T	58.3	0.959	8.35E-08	3982	0.261678	-0.137178	2.6085	1.61509	-0.0849355	chr11,116689766,116707937	chr11,116653884,116657529	5.56	chr11	116819050	116837221	chr11	116783168	116786813	NO	YES	NO	GSM5014501	HepG2_Cell_Line	chr11	116835751	116837622	1872	116835551	116837822	-	HAVANA	protein_coding	APOA1	logTG	Cardiometabolic
(INDEX)	11:116771421:C:T	11:116771421:C:T	11	116771421	C	T	0	1	1.30E-08	3982	0.361502	-0.131788	2.13907	1.46256	-0.090108	chr11,116640801,116647666	chr11,117014364,117016742	9.56	chr11	116770085	116776950	chr11	117143648	117146026	YES	NO	NO	GSM5014501	HepG2_Cell_Line	chr11	117144284	117176894	32611	117144084	117177094	+	HAVANA	protein_coding	PAFAH1B2	logTG	Cardiometabolic
(INDEX)	11:116771421:C:T	11:116771421:C:T	11	116771421	C	T	0	1	1.30E-08	3982	0.361502	-0.131788	2.13907	1.46256	-0.090108	chr11,116657530,116663529	chr11,116640801,116647666	5.77	chr11	116786814	116792813	chr11	116770085	116776950	NO	YES	NO	GSM5014501	HepG2_Cell_Line	chr11	116789367	116792420	3054	116789167	116792620	-	HAVANA	protein_coding	APOA5	logTG	Cardiometabolic
(INDEX)	11:116771421:C:T	11:116771421:C:T	11	116771421	C	T	0	1	1.30E-08	3982	0.361502	-0.131788	2.13907	1.46256	-0.090108	chr11,116689766,116707937	chr11,116640801,116647666	5.09	chr11	116819050	116837221	chr11	116770085	116776950	NO	YES	NO	GSM5014501	HepG2_Cell_Line	chr11	116820700	116823304	2605	116820500	116823504	-	HAVANA	protein_coding	APOA4	logTG	Cardiometabolic
(INDEX)	11:116771421:C:T	11:116771421:C:T	11	116771421	C	T	0	1	1.30E-08	3982	0.361502	-0.131788	2.13907	1.46256	-0.090108	chr11,116689766,116707937	chr11,116640801,116647666	5.09	chr11	116819050	116837221	chr11	116770085	116776950	NO	YES	NO	GSM5014501	HepG2_Cell_Line	chr11	116829706	116833072	3367	116829506	116833272	+	HAVANA	protein_coding	APOC3	logTG	Cardiometabolic
(INDEX)	11:116771421:C:T	11:116771421:C:T	11	116771421	C	T	0	1	1.30E-08	3982	0.361502	-0.131788	2.13907	1.46256	-0.090108	chr11,116689766,116707937	chr11,116640801,116647666	5.09	chr11	116819050	116837221	chr11	116770085	116776950	NO	YES	NO	GSM5014501	HepG2_Cell_Line	chr11	116835751	116837622	1872	116835551	116837822	-	HAVANA	protein_coding	APOA1	logTG	Cardiometabolic
(INDEX)	11:116810847:G:A	11:116810847:G:A	11	116810847	G	A	0	1	1.47E-08	3982	0.619538	-0.131144	2.1336	1.46069	-0.0897826	chr11,116689766,116707937	chr11,116681041,116684602	5.74	chr11	116819050	116837221	chr11	116810325	116813886	NO	YES	NO	GSM5014501	HepG2_Cell_Line	chr11	116820700	116823304	2605	116820500	116823504	-	HAVANA	protein_coding	APOA4	logTG	Cardiometabolic
(INDEX)	11:116810847:G:A	11:116810847:G:A	11	116810847	G	A	0	1	1.47E-08	3982	0.619538	-0.131144	2.1336	1.46069	-0.0897826	chr11,116689766,116707937	chr11,116681041,116684602	5.74	chr11	116819050	116837221	chr11	116810325	116813886	NO	YES	NO	GSM5014501	HepG2_Cell_Line	chr11	116829706	116833072	3367	116829506	116833272	+	HAVANA	protein_coding	APOC3	logTG	Cardiometabolic
(INDEX)	11:116810847:G:A	11:116810847:G:A	11	116810847	G	A	0	1	1.47E-08	3982	0.619538	-0.131144	2.1336	1.46069	-0.0897826	chr11,116689766,116707937	chr11,116681041,116684602	5.74	chr11	116819050	116837221	chr11	116810325	116813886	NO	YES	NO	GSM5014501	HepG2_Cell_Line	chr11	116835751	116837622	1872	116835551	116837822	-	HAVANA	protein_coding	APOA1	logTG	Cardiometabolic
(INDEX)	11:116811440:G:A	11:116811440:G:A	11	116811440	G	A	0	1	1.49E-08	3982	0.619789	-0.13104	2.13245	1.46029	-0.0897355	chr11,116689766,116707937	chr11,116681041,116684602	5.74	chr11	116819050	116837221	chr11	116810325	116813886	NO	YES	NO	GSM5014501	HepG2_Cell_Line	chr11	116820700	116823304	2605	116820500	116823504	-	HAVANA	protein_coding	APOA4	logTG	Cardiometabolic
(INDEX)	11:116811440:G:A	11:116811440:G:A	11	116811440	G	A	0	1	1.49E-08	3982	0.619789	-0.13104	2.13245	1.46029	-0.0897355	chr11,116689766,116707937	chr11,116681041,116684602	5.74	chr11	116819050	116837221	chr11	116810325	116813886	NO	YES	NO	GSM5014501	HepG2_Cell_Line	chr11	116829706	116833072	3367	116829506	116833272	+	HAVANA	protein_coding	APOC3	logTG	Cardiometabolic
(INDEX)	11:116811440:G:A	11:116811440:G:A	11	116811440	G	A	0	1	1.49E-08	3982	0.619789	-0.13104	2.13245	1.46029	-0.0897355	chr11,116689766,116707937	chr11,116681041,116684602	5.74	chr11	116819050	116837221	chr11	116810325	116813886	NO	YES	NO	GSM5014501	HepG2_Cell_Line	chr11	116835751	116837622	1872	116835551	116837822	-	HAVANA	protein_coding	APOA1	logTG	Cardiometabolic
(INDEX)	11:116813448:T:C	11:116813448:T:C	11	116813448	T	C	0	1	1.49E-08	3982	0.619789	-0.13104	2.13245	1.46029	-0.0897355	chr11,116689766,116707937	chr11,116681041,116684602	5.74	chr11	116819050	116837221	chr11	116810325	116813886	NO	YES	NO	GSM5014501	HepG2_Cell_Line	chr11	116820700	116823304	2605	116820500	116823504	-	HAVANA	protein_coding	APOA4	logTG	Cardiometabolic
(INDEX)	11:116813448:T:C	11:116813448:T:C	11	116813448	T	C	0	1	1.49E-08	3982	0.619789	-0.13104	2.13245	1.46029	-0.0897355	chr11,116689766,116707937	chr11,116681041,116684602	5.74	chr11	116819050	116837221	chr11	116810325	116813886	NO	YES	NO	GSM5014501	HepG2_Cell_Line	chr11	116829706	116833072	3367	116829506	116833272	+	HAVANA	protein_coding	APOC3	logTG	Cardiometabolic
(INDEX)	11:116813448:T:C	11:116813448:T:C	11	116813448	T	C	0	1	1.49E-08	3982	0.619789	-0.13104	2.13245	1.46029	-0.0897355	chr11,116689766,116707937	chr11,116681041,116684602	5.74	chr11	116819050	116837221	chr11	116810325	116813886	NO	YES	NO	GSM5014501	HepG2_Cell_Line	chr11	116835751	116837622	1872	116835551	116837822	-	HAVANA	protein_coding	APOA1	logTG	Cardiometabolic
(INDEX)	11:116830819:T:C	11:116830819:T:C	11	116830819	T	C	0	1	1.93E-08	3982	0.53767	-0.126847	2.02942	1.42458	-0.0890419	chr11,116689766,116707937	chr11,116640801,116647666	5.09	chr11	116819050	116837221	chr11	116770085	116776950	YES	NO	NO	GSM5014501	HepG2_Cell_Line	chr11	116773799	116788039	14241	116773599	116788239	-	HAVANA	protein_coding	ZPR1	logTG	Cardiometabolic
(INDEX)	11:116830819:T:C	11:116830819:T:C	11	116830819	T	C	0	1	1.93E-08	3982	0.53767	-0.126847	2.02942	1.42458	-0.0890419	chr11,116689766,116707937	chr11,116657530,116663529	5.69	chr11	116819050	116837221	chr11	116786814	116792813	YES	NO	NO	GSM5014501	HepG2_Cell_Line	chr11	116789367	116792420	3054	116789167	116792620	-	HAVANA	protein_coding	APOA5	logTG	Cardiometabolic
(INDEX)	11:116830819:T:C	11:116830819:T:C	11	116830819	T	C	0	1	1.93E-08	3982	0.53767	-0.126847	2.02942	1.42458	-0.0890419	chr11,116689766,116707937	chr11,117014364,117016742	11.81	chr11	116819050	116837221	chr11	117143648	117146026	YES	NO	NO	GSM5014501	HepG2_Cell_Line	chr11	117144284	117176894	32611	117144084	117177094	+	HAVANA	protein_coding	PAFAH1B2	logTG	Cardiometabolic
(INDEX)	11:116830819:T:C	11:116830819:T:C	11	116830819	T	C	0	1	1.93E-08	3982	0.53767	-0.126847	2.02942	1.42458	-0.0890419	chr11,117184785,117190088	chr11,116689766,116707937	6.25	chr11	117314069	117319372	chr11	116819050	116837221	NO	YES	NO	GSM5014501	HepG2_Cell_Line	chr11	117314557	117413266	98710	117314357	117413466	+	HAVANA	protein_coding	CEP164	logTG	Cardiometabolic
(INDEX)	11:116826628:C:T	11:116826628:C:T	11	116826628	C	T	0	1	6.93E-08	3982	0.49887	-0.120294	1.98098	1.40747	-0.0854681	chr11,116689766,116707937	chr11,116640801,116647666	5.09	chr11	116819050	116837221	chr11	116770085	116776950	YES	NO	NO	GSM5014501	HepG2_Cell_Line	chr11	116773799	116788039	14241	116773599	116788239	-	HAVANA	protein_coding	ZPR1	logTG	Cardiometabolic
(INDEX)	11:116826628:C:T	11:116826628:C:T	11	116826628	C	T	0	1	6.93E-08	3982	0.49887	-0.120294	1.98098	1.40747	-0.0854681	chr11,116689766,116707937	chr11,116657530,116663529	5.69	chr11	116819050	116837221	chr11	116786814	116792813	YES	NO	NO	GSM5014501	HepG2_Cell_Line	chr11	116789367	116792420	3054	116789167	116792620	-	HAVANA	protein_coding	APOA5	logTG	Cardiometabolic
(INDEX)	11:116826628:C:T	11:116826628:C:T	11	116826628	C	T	0	1	6.93E-08	3982	0.49887	-0.120294	1.98098	1.40747	-0.0854681	chr11,116689766,116707937	chr11,117014364,117016742	11.81	chr11	116819050	116837221	chr11	117143648	117146026	YES	NO	NO	GSM5014501	HepG2_Cell_Line	chr11	117144284	117176894	32611	117144084	117177094	+	HAVANA	protein_coding	PAFAH1B2	logTG	Cardiometabolic
(INDEX)	11:116826628:C:T	11:116826628:C:T	11	116826628	C	T	0	1	6.93E-08	3982	0.49887	-0.120294	1.98098	1.40747	-0.0854681	chr11,117184785,117190088	chr11,116689766,116707937	6.25	chr11	117314069	117319372	chr11	116819050	116837221	NO	YES	NO	GSM5014501	HepG2_Cell_Line	chr11	117314557	117413266	98710	117314357	117413466	+	HAVANA	protein_coding	CEP164	logTG	Cardiometabolic
	11:116826628:C:T	11:116828132:A:ATC	11	116828132	A	ATC	1.5	0.793	1.03E-06	3982	0.521597	-0.108997	1.98137	1.40761	-0.077434	chr11,116689766,116707937	chr11,116640801,116647666	5.09	chr11	116819050	116837221	chr11	116770085	116776950	YES	NO	NO	GSM5014501	HepG2_Cell_Line	chr11	116773799	116788039	14241	116773599	116788239	-	HAVANA	protein_coding	ZPR1	logTG	Cardiometabolic
	11:116826628:C:T	11:116828132:A:ATC	11	116828132	A	ATC	1.5	0.793	1.03E-06	3982	0.521597	-0.108997	1.98137	1.40761	-0.077434	chr11,116689766,116707937	chr11,116657530,116663529	5.69	chr11	116819050	116837221	chr11	116786814	116792813	YES	NO	NO	GSM5014501	HepG2_Cell_Line	chr11	116789367	116792420	3054	116789167	116792620	-	HAVANA	protein_coding	APOA5	logTG	Cardiometabolic
	11:116826628:C:T	11:116828132:A:ATC	11	116828132	A	ATC	1.5	0.793	1.03E-06	3982	0.521597	-0.108997	1.98137	1.40761	-0.077434	chr11,116689766,116707937	chr11,117014364,117016742	11.81	chr11	116819050	116837221	chr11	117143648	117146026	YES	NO	NO	GSM5014501	HepG2_Cell_Line	chr11	117144284	117176894	32611	117144084	117177094	+	HAVANA	protein_coding	PAFAH1B2	logTG	Cardiometabolic
	11:116826628:C:T	11:116828132:A:ATC	11	116828132	A	ATC	1.5	0.793	1.03E-06	3982	0.521597	-0.108997	1.98137	1.40761	-0.077434	chr11,117184785,117190088	chr11,116689766,116707937	6.25	chr11	117314069	117319372	chr11	116819050	116837221	NO	YES	NO	GSM5014501	HepG2_Cell_Line	chr11	117314557	117413266	98710	117314357	117413466	+	HAVANA	protein_coding	CEP164	logTG	Cardiometabolic
	11:116826628:C:T	11:116829268:A:C	11	116829268	A	C	2.64	0.842	2.35E-06	3982	0.477649	-0.105375	1.98378	1.40847	-0.0748154	chr11,116689766,116707937	chr11,116640801,116647666	5.09	chr11	116819050	116837221	chr11	116770085	116776950	YES	NO	NO	GSM5014501	HepG2_Cell_Line	chr11	116773799	116788039	14241	116773599	116788239	-	HAVANA	protein_coding	ZPR1	logTG	Cardiometabolic
	11:116826628:C:T	11:116829268:A:C	11	116829268	A	C	2.64	0.842	2.35E-06	3982	0.477649	-0.105375	1.98378	1.40847	-0.0748154	chr11,116689766,116707937	chr11,116657530,116663529	5.69	chr11	116819050	116837221	chr11	116786814	116792813	YES	NO	NO	GSM5014501	HepG2_Cell_Line	chr11	116789367	116792420	3054	116789167	116792620	-	HAVANA	protein_coding	APOA5	logTG	Cardiometabolic
	11:116826628:C:T	11:116829268:A:C	11	116829268	A	C	2.64	0.842	2.35E-06	3982	0.477649	-0.105375	1.98378	1.40847	-0.0748154	chr11,116689766,116707937	chr11,117014364,117016742	11.81	chr11	116819050	116837221	chr11	117143648	117146026	YES	NO	NO	GSM5014501	HepG2_Cell_Line	chr11	117144284	117176894	32611	117144084	117177094	+	HAVANA	protein_coding	PAFAH1B2	logTG	Cardiometabolic
	11:116826628:C:T	11:116829268:A:C	11	116829268	A	C	2.64	0.842	2.35E-06	3982	0.477649	-0.105375	1.98378	1.40847	-0.0748154	chr11,117184785,117190088	chr11,116689766,116707937	6.25	chr11	117314069	117319372	chr11	116819050	116837221	NO	YES	NO	GSM5014501	HepG2_Cell_Line	chr11	117314557	117413266	98710	117314357	117413466	+	HAVANA	protein_coding	CEP164	logTG	Cardiometabolic
	11:116826628:C:T	11:116829279:A:G	11	116829279	A	G	2.65	0.843	2.89E-06	3982	0.477524	-0.10441	1.98292	1.40816	-0.0741463	chr11,116689766,116707937	chr11,116640801,116647666	5.09	chr11	116819050	116837221	chr11	116770085	116776950	YES	NO	NO	GSM5014501	HepG2_Cell_Line	chr11	116773799	116788039	14241	116773599	116788239	-	HAVANA	protein_coding	ZPR1	logTG	Cardiometabolic
	11:116826628:C:T	11:116829279:A:G	11	116829279	A	G	2.65	0.843	2.89E-06	3982	0.477524	-0.10441	1.98292	1.40816	-0.0741463	chr11,116689766,116707937	chr11,116657530,116663529	5.69	chr11	116819050	116837221	chr11	116786814	116792813	YES	NO	NO	GSM5014501	HepG2_Cell_Line	chr11	116789367	116792420	3054	116789167	116792620	-	HAVANA	protein_coding	APOA5	logTG	Cardiometabolic
	11:116826628:C:T	11:116829279:A:G	11	116829279	A	G	2.65	0.843	2.89E-06	3982	0.477524	-0.10441	1.98292	1.40816	-0.0741463	chr11,116689766,116707937	chr11,117014364,117016742	11.81	chr11	116819050	116837221	chr11	117143648	117146026	YES	NO	NO	GSM5014501	HepG2_Cell_Line	chr11	117144284	117176894	32611	117144084	117177094	+	HAVANA	protein_coding	PAFAH1B2	logTG	Cardiometabolic
	11:116826628:C:T	11:116829279:A:G	11	116829279	A	G	2.65	0.843	2.89E-06	3982	0.477524	-0.10441	1.98292	1.40816	-0.0741463	chr11,117184785,117190088	chr11,116689766,116707937	6.25	chr11	117314069	117319372	chr11	116819050	116837221	NO	YES	NO	GSM5014501	HepG2_Cell_Line	chr11	117314557	117413266	98710	117314357	117413466	+	HAVANA	protein_coding	CEP164	logTG	Cardiometabolic
	11:116826628:C:T	11:116829283:G:GT	11	116829283	G	GT	2.66	0.835	3.35E-06	3982	0.475264	-0.103821	1.98646	1.40942	-0.0736623	chr11,116689766,116707937	chr11,116640801,116647666	5.09	chr11	116819050	116837221	chr11	116770085	116776950	YES	NO	NO	GSM5014501	HepG2_Cell_Line	chr11	116773799	116788039	14241	116773599	116788239	-	HAVANA	protein_coding	ZPR1	logTG	Cardiometabolic
	11:116826628:C:T	11:116829283:G:GT	11	116829283	G	GT	2.66	0.835	3.35E-06	3982	0.475264	-0.103821	1.98646	1.40942	-0.0736623	chr11,116689766,116707937	chr11,116657530,116663529	5.69	chr11	116819050	116837221	chr11	116786814	116792813	YES	NO	NO	GSM5014501	HepG2_Cell_Line	chr11	116789367	116792420	3054	116789167	116792620	-	HAVANA	protein_coding	APOA5	logTG	Cardiometabolic
	11:116826628:C:T	11:116829283:G:GT	11	116829283	G	GT	2.66	0.835	3.35E-06	3982	0.475264	-0.103821	1.98646	1.40942	-0.0736623	chr11,116689766,116707937	chr11,117014364,117016742	11.81	chr11	116819050	116837221	chr11	117143648	117146026	YES	NO	NO	GSM5014501	HepG2_Cell_Line	chr11	117144284	117176894	32611	117144084	117177094	+	HAVANA	protein_coding	PAFAH1B2	logTG	Cardiometabolic
	11:116826628:C:T	11:116829283:G:GT	11	116829283	G	GT	2.66	0.835	3.35E-06	3982	0.475264	-0.103821	1.98646	1.40942	-0.0736623	chr11,117184785,117190088	chr11,116689766,116707937	6.25	chr11	117314069	117319372	chr11	116819050	116837221	NO	YES	NO	GSM5014501	HepG2_Cell_Line	chr11	117314557	117413266	98710	117314357	117413466	+	HAVANA	protein_coding	CEP164	logTG	Cardiometabolic
	11:116826628:C:T	11:116829453:C:T	11	116829453	C	T	2.82	0.818	5.90E-06	3982	0.483928	-0.100873	1.97441	1.40514	-0.0717887	chr11,116689766,116707937	chr11,116640801,116647666	5.09	chr11	116819050	116837221	chr11	116770085	116776950	YES	NO	NO	GSM5014501	HepG2_Cell_Line	chr11	116773799	116788039	14241	116773599	116788239	-	HAVANA	protein_coding	ZPR1	logTG	Cardiometabolic
	11:116826628:C:T	11:116829453:C:T	11	116829453	C	T	2.82	0.818	5.90E-06	3982	0.483928	-0.100873	1.97441	1.40514	-0.0717887	chr11,116689766,116707937	chr11,116657530,116663529	5.69	chr11	116819050	116837221	chr11	116786814	116792813	YES	NO	NO	GSM5014501	HepG2_Cell_Line	chr11	116789367	116792420	3054	116789167	116792620	-	HAVANA	protein_coding	APOA5	logTG	Cardiometabolic
	11:116826628:C:T	11:116829453:C:T	11	116829453	C	T	2.82	0.818	5.90E-06	3982	0.483928	-0.100873	1.97441	1.40514	-0.0717887	chr11,116689766,116707937	chr11,117014364,117016742	11.81	chr11	116819050	116837221	chr11	117143648	117146026	YES	NO	NO	GSM5014501	HepG2_Cell_Line	chr11	117144284	117176894	32611	117144084	117177094	+	HAVANA	protein_coding	PAFAH1B2	logTG	Cardiometabolic
	11:116826628:C:T	11:116829453:C:T	11	116829453	C	T	2.82	0.818	5.90E-06	3982	0.483928	-0.100873	1.97441	1.40514	-0.0717887	chr11,117184785,117190088	chr11,116689766,116707937	6.25	chr11	117314069	117319372	chr11	116819050	116837221	NO	YES	NO	GSM5014501	HepG2_Cell_Line	chr11	117314557	117413266	98710	117314357	117413466	+	HAVANA	protein_coding	CEP164	logTG	Cardiometabolic
(INDEX)	11:116827022:C:A	11:116827022:C:A	11	116827022	C	A	0	1	6.93E-08	3982	0.49887	-0.120294	1.98098	1.40747	-0.0854681	chr11,116689766,116707937	chr11,116640801,116647666	5.09	chr11	116819050	116837221	chr11	116770085	116776950	YES	NO	NO	GSM5014501	HepG2_Cell_Line	chr11	116773799	116788039	14241	116773599	116788239	-	HAVANA	protein_coding	ZPR1	logTG	Cardiometabolic
(INDEX)	11:116827022:C:A	11:116827022:C:A	11	116827022	C	A	0	1	6.93E-08	3982	0.49887	-0.120294	1.98098	1.40747	-0.0854681	chr11,116689766,116707937	chr11,116657530,116663529	5.69	chr11	116819050	116837221	chr11	116786814	116792813	YES	NO	NO	GSM5014501	HepG2_Cell_Line	chr11	116789367	116792420	3054	116789167	116792620	-	HAVANA	protein_coding	APOA5	logTG	Cardiometabolic
(INDEX)	11:116827022:C:A	11:116827022:C:A	11	116827022	C	A	0	1	6.93E-08	3982	0.49887	-0.120294	1.98098	1.40747	-0.0854681	chr11,116689766,116707937	chr11,117014364,117016742	11.81	chr11	116819050	116837221	chr11	117143648	117146026	YES	NO	NO	GSM5014501	HepG2_Cell_Line	chr11	117144284	117176894	32611	117144084	117177094	+	HAVANA	protein_coding	PAFAH1B2	logTG	Cardiometabolic
(INDEX)	11:116827022:C:A	11:116827022:C:A	11	116827022	C	A	0	1	6.93E-08	3982	0.49887	-0.120294	1.98098	1.40747	-0.0854681	chr11,117184785,117190088	chr11,116689766,116707937	6.25	chr11	117314069	117319372	chr11	116819050	116837221	NO	YES	NO	GSM5014501	HepG2_Cell_Line	chr11	117314557	117413266	98710	117314357	117413466	+	HAVANA	protein_coding	CEP164	logTG	Cardiometabolic
(INDEX)	11:116819407:T:C	11:116819407:T:C	11	116819407	T	C	0	1	7.30E-08	3982	0.502762	-0.120292	1.98777	1.40988	-0.0853206	chr11,116689766,116707937	chr11,116640801,116647666	5.09	chr11	116819050	116837221	chr11	116770085	116776950	YES	NO	NO	GSM5014501	HepG2_Cell_Line	chr11	116773799	116788039	14241	116773599	116788239	-	HAVANA	protein_coding	ZPR1	logTG	Cardiometabolic
(INDEX)	11:116819407:T:C	11:116819407:T:C	11	116819407	T	C	0	1	7.30E-08	3982	0.502762	-0.120292	1.98777	1.40988	-0.0853206	chr11,116689766,116707937	chr11,116657530,116663529	5.69	chr11	116819050	116837221	chr11	116786814	116792813	YES	NO	NO	GSM5014501	HepG2_Cell_Line	chr11	116789367	116792420	3054	116789167	116792620	-	HAVANA	protein_coding	APOA5	logTG	Cardiometabolic
(INDEX)	11:116819407:T:C	11:116819407:T:C	11	116819407	T	C	0	1	7.30E-08	3982	0.502762	-0.120292	1.98777	1.40988	-0.0853206	chr11,116689766,116707937	chr11,117014364,117016742	11.81	chr11	116819050	116837221	chr11	117143648	117146026	YES	NO	NO	GSM5014501	HepG2_Cell_Line	chr11	117144284	117176894	32611	117144084	117177094	+	HAVANA	protein_coding	PAFAH1B2	logTG	Cardiometabolic
(INDEX)	11:116819407:T:C	11:116819407:T:C	11	116819407	T	C	0	1	7.30E-08	3982	0.502762	-0.120292	1.98777	1.40988	-0.0853206	chr11,117184785,117190088	chr11,116689766,116707937	6.25	chr11	117314069	117319372	chr11	116819050	116837221	NO	YES	NO	GSM5014501	HepG2_Cell_Line	chr11	117314557	117413266	98710	117314357	117413466	+	HAVANA	protein_coding	CEP164	logTG	Cardiometabolic
(INDEX)	11:116825964:C:T	11:116825964:C:T	11	116825964	C	T	0	1	7.79E-08	3982	0.501883	-0.119882	1.98292	1.40816	-0.0851337	chr11,116689766,116707937	chr11,116640801,116647666	5.09	chr11	116819050	116837221	chr11	116770085	116776950	YES	NO	NO	GSM5014501	HepG2_Cell_Line	chr11	116773799	116788039	14241	116773599	116788239	-	HAVANA	protein_coding	ZPR1	logTG	Cardiometabolic
(INDEX)	11:116825964:C:T	11:116825964:C:T	11	116825964	C	T	0	1	7.79E-08	3982	0.501883	-0.119882	1.98292	1.40816	-0.0851337	chr11,116689766,116707937	chr11,116657530,116663529	5.69	chr11	116819050	116837221	chr11	116786814	116792813	YES	NO	NO	GSM5014501	HepG2_Cell_Line	chr11	116789367	116792420	3054	116789167	116792620	-	HAVANA	protein_coding	APOA5	logTG	Cardiometabolic
(INDEX)	11:116825964:C:T	11:116825964:C:T	11	116825964	C	T	0	1	7.79E-08	3982	0.501883	-0.119882	1.98292	1.40816	-0.0851337	chr11,116689766,116707937	chr11,117014364,117016742	11.81	chr11	116819050	116837221	chr11	117143648	117146026	YES	NO	NO	GSM5014501	HepG2_Cell_Line	chr11	117144284	117176894	32611	117144084	117177094	+	HAVANA	protein_coding	PAFAH1B2	logTG	Cardiometabolic
(INDEX)	11:116825964:C:T	11:116825964:C:T	11	116825964	C	T	0	1	7.79E-08	3982	0.501883	-0.119882	1.98292	1.40816	-0.0851337	chr11,117184785,117190088	chr11,116689766,116707937	6.25	chr11	117314069	117319372	chr11	116819050	116837221	NO	YES	NO	GSM5014501	HepG2_Cell_Line	chr11	117314557	117413266	98710	117314357	117413466	+	HAVANA	protein_coding	CEP164	logTG	Cardiometabolic
(INDEX)	11:116826171:G:T	11:116826171:G:T	11	116826171	G	T	0	1	7.79E-08	3982	0.501883	-0.119882	1.98292	1.40816	-0.0851337	chr11,116689766,116707937	chr11,116640801,116647666	5.09	chr11	116819050	116837221	chr11	116770085	116776950	YES	NO	NO	GSM5014501	HepG2_Cell_Line	chr11	116773799	116788039	14241	116773599	116788239	-	HAVANA	protein_coding	ZPR1	logTG	Cardiometabolic
(INDEX)	11:116826171:G:T	11:116826171:G:T	11	116826171	G	T	0	1	7.79E-08	3982	0.501883	-0.119882	1.98292	1.40816	-0.0851337	chr11,116689766,116707937	chr11,116657530,116663529	5.69	chr11	116819050	116837221	chr11	116786814	116792813	YES	NO	NO	GSM5014501	HepG2_Cell_Line	chr11	116789367	116792420	3054	116789167	116792620	-	HAVANA	protein_coding	APOA5	logTG	Cardiometabolic
(INDEX)	11:116826171:G:T	11:116826171:G:T	11	116826171	G	T	0	1	7.79E-08	3982	0.501883	-0.119882	1.98292	1.40816	-0.0851337	chr11,116689766,116707937	chr11,117014364,117016742	11.81	chr11	116819050	116837221	chr11	117143648	117146026	YES	NO	NO	GSM5014501	HepG2_Cell_Line	chr11	117144284	117176894	32611	117144084	117177094	+	HAVANA	protein_coding	PAFAH1B2	logTG	Cardiometabolic
(INDEX)	11:116826171:G:T	11:116826171:G:T	11	116826171	G	T	0	1	7.79E-08	3982	0.501883	-0.119882	1.98292	1.40816	-0.0851337	chr11,117184785,117190088	chr11,116689766,116707937	6.25	chr11	117314069	117319372	chr11	116819050	116837221	NO	YES	NO	GSM5014501	HepG2_Cell_Line	chr11	117314557	117413266	98710	117314357	117413466	+	HAVANA	protein_coding	CEP164	logTG	Cardiometabolic
(INDEX)	11:116826401:C:A	11:116826401:C:A	11	116826401	C	A	0	1	7.79E-08	3982	0.501883	-0.119882	1.98292	1.40816	-0.0851337	chr11,116689766,116707937	chr11,116640801,116647666	5.09	chr11	116819050	116837221	chr11	116770085	116776950	YES	NO	NO	GSM5014501	HepG2_Cell_Line	chr11	116773799	116788039	14241	116773599	116788239	-	HAVANA	protein_coding	ZPR1	logTG	Cardiometabolic
(INDEX)	11:116826401:C:A	11:116826401:C:A	11	116826401	C	A	0	1	7.79E-08	3982	0.501883	-0.119882	1.98292	1.40816	-0.0851337	chr11,116689766,116707937	chr11,116657530,116663529	5.69	chr11	116819050	116837221	chr11	116786814	116792813	YES	NO	NO	GSM5014501	HepG2_Cell_Line	chr11	116789367	116792420	3054	116789167	116792620	-	HAVANA	protein_coding	APOA5	logTG	Cardiometabolic
(INDEX)	11:116826401:C:A	11:116826401:C:A	11	116826401	C	A	0	1	7.79E-08	3982	0.501883	-0.119882	1.98292	1.40816	-0.0851337	chr11,116689766,116707937	chr11,117014364,117016742	11.81	chr11	116819050	116837221	chr11	117143648	117146026	YES	NO	NO	GSM5014501	HepG2_Cell_Line	chr11	117144284	117176894	32611	117144084	117177094	+	HAVANA	protein_coding	PAFAH1B2	logTG	Cardiometabolic
(INDEX)	11:116826401:C:A	11:116826401:C:A	11	116826401	C	A	0	1	7.79E-08	3982	0.501883	-0.119882	1.98292	1.40816	-0.0851337	chr11,117184785,117190088	chr11,116689766,116707937	6.25	chr11	117314069	117319372	chr11	116819050	116837221	NO	YES	NO	GSM5014501	HepG2_Cell_Line	chr11	117314557	117413266	98710	117314357	117413466	+	HAVANA	protein_coding	CEP164	logTG	Cardiometabolic
(INDEX)	11:116826822:T:C	11:116826822:T:C	11	116826822	T	C	0	1	7.80E-08	3982	0.501758	-0.119907	1.98387	1.4085	-0.085131	chr11,116689766,116707937	chr11,116640801,116647666	5.09	chr11	116819050	116837221	chr11	116770085	116776950	YES	NO	NO	GSM5014501	HepG2_Cell_Line	chr11	116773799	116788039	14241	116773599	116788239	-	HAVANA	protein_coding	ZPR1	logTG	Cardiometabolic
(INDEX)	11:116826822:T:C	11:116826822:T:C	11	116826822	T	C	0	1	7.80E-08	3982	0.501758	-0.119907	1.98387	1.4085	-0.085131	chr11,116689766,116707937	chr11,116657530,116663529	5.69	chr11	116819050	116837221	chr11	116786814	116792813	YES	NO	NO	GSM5014501	HepG2_Cell_Line	chr11	116789367	116792420	3054	116789167	116792620	-	HAVANA	protein_coding	APOA5	logTG	Cardiometabolic
(INDEX)	11:116826822:T:C	11:116826822:T:C	11	116826822	T	C	0	1	7.80E-08	3982	0.501758	-0.119907	1.98387	1.4085	-0.085131	chr11,116689766,116707937	chr11,117014364,117016742	11.81	chr11	116819050	116837221	chr11	117143648	117146026	YES	NO	NO	GSM5014501	HepG2_Cell_Line	chr11	117144284	117176894	32611	117144084	117177094	+	HAVANA	protein_coding	PAFAH1B2	logTG	Cardiometabolic
(INDEX)	11:116826822:T:C	11:116826822:T:C	11	116826822	T	C	0	1	7.80E-08	3982	0.501758	-0.119907	1.98387	1.4085	-0.085131	chr11,117184785,117190088	chr11,116689766,116707937	6.25	chr11	117314069	117319372	chr11	116819050	116837221	NO	YES	NO	GSM5014501	HepG2_Cell_Line	chr11	117314557	117413266	98710	117314357	117413466	+	HAVANA	protein_coding	CEP164	logTG	Cardiometabolic
(INDEX)	11:116826205:T:C	11:116826205:T:C	11	116826205	T	C	0	1	8.48E-08	3982	0.501632	-0.1196	1.98482	1.40884	-0.0848928	chr11,116689766,116707937	chr11,116640801,116647666	5.09	chr11	116819050	116837221	chr11	116770085	116776950	YES	NO	NO	GSM5014501	HepG2_Cell_Line	chr11	116773799	116788039	14241	116773599	116788239	-	HAVANA	protein_coding	ZPR1	logTG	Cardiometabolic
(INDEX)	11:116826205:T:C	11:116826205:T:C	11	116826205	T	C	0	1	8.48E-08	3982	0.501632	-0.1196	1.98482	1.40884	-0.0848928	chr11,116689766,116707937	chr11,116657530,116663529	5.69	chr11	116819050	116837221	chr11	116786814	116792813	YES	NO	NO	GSM5014501	HepG2_Cell_Line	chr11	116789367	116792420	3054	116789167	116792620	-	HAVANA	protein_coding	APOA5	logTG	Cardiometabolic
(INDEX)	11:116826205:T:C	11:116826205:T:C	11	116826205	T	C	0	1	8.48E-08	3982	0.501632	-0.1196	1.98482	1.40884	-0.0848928	chr11,116689766,116707937	chr11,117014364,117016742	11.81	chr11	116819050	116837221	chr11	117143648	117146026	YES	NO	NO	GSM5014501	HepG2_Cell_Line	chr11	117144284	117176894	32611	117144084	117177094	+	HAVANA	protein_coding	PAFAH1B2	logTG	Cardiometabolic
(INDEX)	11:116826205:T:C	11:116826205:T:C	11	116826205	T	C	0	1	8.48E-08	3982	0.501632	-0.1196	1.98482	1.40884	-0.0848928	chr11,117184785,117190088	chr11,116689766,116707937	6.25	chr11	117314069	117319372	chr11	116819050	116837221	NO	YES	NO	GSM5014501	HepG2_Cell_Line	chr11	117314557	117413266	98710	117314357	117413466	+	HAVANA	protein_coding	CEP164	logTG	Cardiometabolic
(INDEX)	11:116827132:G:A	11:116827132:G:A	11	116827132	G	A	0	1	9.60E-08	3982	0.498493	-0.118954	1.98003	1.40714	-0.0845363	chr11,116689766,116707937	chr11,116640801,116647666	5.09	chr11	116819050	116837221	chr11	116770085	116776950	YES	NO	NO	GSM5014501	HepG2_Cell_Line	chr11	116773799	116788039	14241	116773599	116788239	-	HAVANA	protein_coding	ZPR1	logTG	Cardiometabolic
(INDEX)	11:116827132:G:A	11:116827132:G:A	11	116827132	G	A	0	1	9.60E-08	3982	0.498493	-0.118954	1.98003	1.40714	-0.0845363	chr11,116689766,116707937	chr11,116657530,116663529	5.69	chr11	116819050	116837221	chr11	116786814	116792813	YES	NO	NO	GSM5014501	HepG2_Cell_Line	chr11	116789367	116792420	3054	116789167	116792620	-	HAVANA	protein_coding	APOA5	logTG	Cardiometabolic
(INDEX)	11:116827132:G:A	11:116827132:G:A	11	116827132	G	A	0	1	9.60E-08	3982	0.498493	-0.118954	1.98003	1.40714	-0.0845363	chr11,116689766,116707937	chr11,117014364,117016742	11.81	chr11	116819050	116837221	chr11	117143648	117146026	YES	NO	NO	GSM5014501	HepG2_Cell_Line	chr11	117144284	117176894	32611	117144084	117177094	+	HAVANA	protein_coding	PAFAH1B2	logTG	Cardiometabolic
(INDEX)	11:116827132:G:A	11:116827132:G:A	11	116827132	G	A	0	1	9.60E-08	3982	0.498493	-0.118954	1.98003	1.40714	-0.0845363	chr11,117184785,117190088	chr11,116689766,116707937	6.25	chr11	117314069	117319372	chr11	116819050	116837221	NO	YES	NO	GSM5014501	HepG2_Cell_Line	chr11	117314557	117413266	98710	117314357	117413466	+	HAVANA	protein_coding	CEP164	logTG	Cardiometabolic
(INDEX)	11:116819996:C:T	11:116819996:C:T	11	116819996	C	T	0	1	1.08E-07	3982	0.501507	-0.11854	1.98194	1.40781	-0.0842015	chr11,116689766,116707937	chr11,116640801,116647666	5.09	chr11	116819050	116837221	chr11	116770085	116776950	YES	NO	NO	GSM5014501	HepG2_Cell_Line	chr11	116773799	116788039	14241	116773599	116788239	-	HAVANA	protein_coding	ZPR1	logTG	Cardiometabolic
(INDEX)	11:116819996:C:T	11:116819996:C:T	11	116819996	C	T	0	1	1.08E-07	3982	0.501507	-0.11854	1.98194	1.40781	-0.0842015	chr11,116689766,116707937	chr11,116657530,116663529	5.69	chr11	116819050	116837221	chr11	116786814	116792813	YES	NO	NO	GSM5014501	HepG2_Cell_Line	chr11	116789367	116792420	3054	116789167	116792620	-	HAVANA	protein_coding	APOA5	logTG	Cardiometabolic
(INDEX)	11:116819996:C:T	11:116819996:C:T	11	116819996	C	T	0	1	1.08E-07	3982	0.501507	-0.11854	1.98194	1.40781	-0.0842015	chr11,116689766,116707937	chr11,117014364,117016742	11.81	chr11	116819050	116837221	chr11	117143648	117146026	YES	NO	NO	GSM5014501	HepG2_Cell_Line	chr11	117144284	117176894	32611	117144084	117177094	+	HAVANA	protein_coding	PAFAH1B2	logTG	Cardiometabolic
(INDEX)	11:116819996:C:T	11:116819996:C:T	11	116819996	C	T	0	1	1.08E-07	3982	0.501507	-0.11854	1.98194	1.40781	-0.0842015	chr11,117184785,117190088	chr11,116689766,116707937	6.25	chr11	117314069	117319372	chr11	116819050	116837221	NO	YES	NO	GSM5014501	HepG2_Cell_Line	chr11	117314557	117413266	98710	117314357	117413466	+	HAVANA	protein_coding	CEP164	logTG	Cardiometabolic
(INDEX)	11:116821978:G:A	11:116821978:G:A	11	116821978	G	A	0	1	1.08E-07	3982	0.501507	-0.11854	1.98194	1.40781	-0.0842015	chr11,116689766,116707937	chr11,116640801,116647666	5.09	chr11	116819050	116837221	chr11	116770085	116776950	YES	NO	NO	GSM5014501	HepG2_Cell_Line	chr11	116773799	116788039	14241	116773599	116788239	-	HAVANA	protein_coding	ZPR1	logTG	Cardiometabolic
(INDEX)	11:116821978:G:A	11:116821978:G:A	11	116821978	G	A	0	1	1.08E-07	3982	0.501507	-0.11854	1.98194	1.40781	-0.0842015	chr11,116689766,116707937	chr11,116657530,116663529	5.69	chr11	116819050	116837221	chr11	116786814	116792813	YES	NO	NO	GSM5014501	HepG2_Cell_Line	chr11	116789367	116792420	3054	116789167	116792620	-	HAVANA	protein_coding	APOA5	logTG	Cardiometabolic
(INDEX)	11:116821978:G:A	11:116821978:G:A	11	116821978	G	A	0	1	1.08E-07	3982	0.501507	-0.11854	1.98194	1.40781	-0.0842015	chr11,116689766,116707937	chr11,117014364,117016742	11.81	chr11	116819050	116837221	chr11	117143648	117146026	YES	NO	NO	GSM5014501	HepG2_Cell_Line	chr11	117144284	117176894	32611	117144084	117177094	+	HAVANA	protein_coding	PAFAH1B2	logTG	Cardiometabolic
(INDEX)	11:116821978:G:A	11:116821978:G:A	11	116821978	G	A	0	1	1.08E-07	3982	0.501507	-0.11854	1.98194	1.40781	-0.0842015	chr11,117184785,117190088	chr11,116689766,116707937	6.25	chr11	117314069	117319372	chr11	116819050	116837221	NO	YES	NO	GSM5014501	HepG2_Cell_Line	chr11	117314557	117413266	98710	117314357	117413466	+	HAVANA	protein_coding	CEP164	logTG	Cardiometabolic
(INDEX)	11:116822379:G:A	11:116822379:G:A	11	116822379	G	A	0	1	1.08E-07	3982	0.501507	-0.11854	1.98194	1.40781	-0.0842015	chr11,116689766,116707937	chr11,116640801,116647666	5.09	chr11	116819050	116837221	chr11	116770085	116776950	YES	NO	NO	GSM5014501	HepG2_Cell_Line	chr11	116773799	116788039	14241	116773599	116788239	-	HAVANA	protein_coding	ZPR1	logTG	Cardiometabolic
(INDEX)	11:116822379:G:A	11:116822379:G:A	11	116822379	G	A	0	1	1.08E-07	3982	0.501507	-0.11854	1.98194	1.40781	-0.0842015	chr11,116689766,116707937	chr11,116657530,116663529	5.69	chr11	116819050	116837221	chr11	116786814	116792813	YES	NO	NO	GSM5014501	HepG2_Cell_Line	chr11	116789367	116792420	3054	116789167	116792620	-	HAVANA	protein_coding	APOA5	logTG	Cardiometabolic
(INDEX)	11:116822379:G:A	11:116822379:G:A	11	116822379	G	A	0	1	1.08E-07	3982	0.501507	-0.11854	1.98194	1.40781	-0.0842015	chr11,116689766,116707937	chr11,117014364,117016742	11.81	chr11	116819050	116837221	chr11	117143648	117146026	YES	NO	NO	GSM5014501	HepG2_Cell_Line	chr11	117144284	117176894	32611	117144084	117177094	+	HAVANA	protein_coding	PAFAH1B2	logTG	Cardiometabolic
(INDEX)	11:116822379:G:A	11:116822379:G:A	11	116822379	G	A	0	1	1.08E-07	3982	0.501507	-0.11854	1.98194	1.40781	-0.0842015	chr11,117184785,117190088	chr11,116689766,116707937	6.25	chr11	117314069	117319372	chr11	116819050	116837221	NO	YES	NO	GSM5014501	HepG2_Cell_Line	chr11	117314557	117413266	98710	117314357	117413466	+	HAVANA	protein_coding	CEP164	logTG	Cardiometabolic
(INDEX)	11:116824150:G:A	11:116824150:G:A	11	116824150	G	A	0	1	1.08E-07	3982	0.501507	-0.11854	1.98194	1.40781	-0.0842015	chr11,116689766,116707937	chr11,116640801,116647666	5.09	chr11	116819050	116837221	chr11	116770085	116776950	YES	NO	NO	GSM5014501	HepG2_Cell_Line	chr11	116773799	116788039	14241	116773599	116788239	-	HAVANA	protein_coding	ZPR1	logTG	Cardiometabolic
(INDEX)	11:116824150:G:A	11:116824150:G:A	11	116824150	G	A	0	1	1.08E-07	3982	0.501507	-0.11854	1.98194	1.40781	-0.0842015	chr11,116689766,116707937	chr11,116657530,116663529	5.69	chr11	116819050	116837221	chr11	116786814	116792813	YES	NO	NO	GSM5014501	HepG2_Cell_Line	chr11	116789367	116792420	3054	116789167	116792620	-	HAVANA	protein_coding	APOA5	logTG	Cardiometabolic
(INDEX)	11:116824150:G:A	11:116824150:G:A	11	116824150	G	A	0	1	1.08E-07	3982	0.501507	-0.11854	1.98194	1.40781	-0.0842015	chr11,116689766,116707937	chr11,117014364,117016742	11.81	chr11	116819050	116837221	chr11	117143648	117146026	YES	NO	NO	GSM5014501	HepG2_Cell_Line	chr11	117144284	117176894	32611	117144084	117177094	+	HAVANA	protein_coding	PAFAH1B2	logTG	Cardiometabolic
(INDEX)	11:116824150:G:A	11:116824150:G:A	11	116824150	G	A	0	1	1.08E-07	3982	0.501507	-0.11854	1.98194	1.40781	-0.0842015	chr11,117184785,117190088	chr11,116689766,116707937	6.25	chr11	117314069	117319372	chr11	116819050	116837221	NO	YES	NO	GSM5014501	HepG2_Cell_Line	chr11	117314557	117413266	98710	117314357	117413466	+	HAVANA	protein_coding	CEP164	logTG	Cardiometabolic
(INDEX)	11:116825327:G:A	11:116825327:G:A	11	116825327	G	A	0	1	1.08E-07	3982	0.501507	-0.11854	1.98194	1.40781	-0.0842015	chr11,116689766,116707937	chr11,116640801,116647666	5.09	chr11	116819050	116837221	chr11	116770085	116776950	YES	NO	NO	GSM5014501	HepG2_Cell_Line	chr11	116773799	116788039	14241	116773599	116788239	-	HAVANA	protein_coding	ZPR1	logTG	Cardiometabolic
(INDEX)	11:116825327:G:A	11:116825327:G:A	11	116825327	G	A	0	1	1.08E-07	3982	0.501507	-0.11854	1.98194	1.40781	-0.0842015	chr11,116689766,116707937	chr11,116657530,116663529	5.69	chr11	116819050	116837221	chr11	116786814	116792813	YES	NO	NO	GSM5014501	HepG2_Cell_Line	chr11	116789367	116792420	3054	116789167	116792620	-	HAVANA	protein_coding	APOA5	logTG	Cardiometabolic
(INDEX)	11:116825327:G:A	11:116825327:G:A	11	116825327	G	A	0	1	1.08E-07	3982	0.501507	-0.11854	1.98194	1.40781	-0.0842015	chr11,116689766,116707937	chr11,117014364,117016742	11.81	chr11	116819050	116837221	chr11	117143648	117146026	YES	NO	NO	GSM5014501	HepG2_Cell_Line	chr11	117144284	117176894	32611	117144084	117177094	+	HAVANA	protein_coding	PAFAH1B2	logTG	Cardiometabolic
(INDEX)	11:116825327:G:A	11:116825327:G:A	11	116825327	G	A	0	1	1.08E-07	3982	0.501507	-0.11854	1.98194	1.40781	-0.0842015	chr11,117184785,117190088	chr11,116689766,116707937	6.25	chr11	117314069	117319372	chr11	116819050	116837221	NO	YES	NO	GSM5014501	HepG2_Cell_Line	chr11	117314557	117413266	98710	117314357	117413466	+	HAVANA	protein_coding	CEP164	logTG	Cardiometabolic
(INDEX)	11:116828729:C:A	11:116828729:C:A	11	116828729	C	A	0	1	1.08E-07	3982	0.496107	-0.118504	1.98119	1.40755	-0.0841918	chr11,116689766,116707937	chr11,116640801,116647666	5.09	chr11	116819050	116837221	chr11	116770085	116776950	YES	NO	NO	GSM5014501	HepG2_Cell_Line	chr11	116773799	116788039	14241	116773599	116788239	-	HAVANA	protein_coding	ZPR1	logTG	Cardiometabolic
(INDEX)	11:116828729:C:A	11:116828729:C:A	11	116828729	C	A	0	1	1.08E-07	3982	0.496107	-0.118504	1.98119	1.40755	-0.0841918	chr11,116689766,116707937	chr11,116657530,116663529	5.69	chr11	116819050	116837221	chr11	116786814	116792813	YES	NO	NO	GSM5014501	HepG2_Cell_Line	chr11	116789367	116792420	3054	116789167	116792620	-	HAVANA	protein_coding	APOA5	logTG	Cardiometabolic
(INDEX)	11:116828729:C:A	11:116828729:C:A	11	116828729	C	A	0	1	1.08E-07	3982	0.496107	-0.118504	1.98119	1.40755	-0.0841918	chr11,116689766,116707937	chr11,117014364,117016742	11.81	chr11	116819050	116837221	chr11	117143648	117146026	YES	NO	NO	GSM5014501	HepG2_Cell_Line	chr11	117144284	117176894	32611	117144084	117177094	+	HAVANA	protein_coding	PAFAH1B2	logTG	Cardiometabolic
(INDEX)	11:116828729:C:A	11:116828729:C:A	11	116828729	C	A	0	1	1.08E-07	3982	0.496107	-0.118504	1.98119	1.40755	-0.0841918	chr11,117184785,117190088	chr11,116689766,116707937	6.25	chr11	117314069	117319372	chr11	116819050	116837221	NO	YES	NO	GSM5014501	HepG2_Cell_Line	chr11	117314557	117413266	98710	117314357	117413466	+	HAVANA	protein_coding	CEP164	logTG	Cardiometabolic
(INDEX)	11:116819862:C:T	11:116819862:C:T	11	116819862	C	T	0	1	1.22E-07	3982	0.50113	-0.118073	1.98289	1.40815	-0.0838497	chr11,116689766,116707937	chr11,116640801,116647666	5.09	chr11	116819050	116837221	chr11	116770085	116776950	YES	NO	NO	GSM5014501	HepG2_Cell_Line	chr11	116773799	116788039	14241	116773599	116788239	-	HAVANA	protein_coding	ZPR1	logTG	Cardiometabolic
(INDEX)	11:116819862:C:T	11:116819862:C:T	11	116819862	C	T	0	1	1.22E-07	3982	0.50113	-0.118073	1.98289	1.40815	-0.0838497	chr11,116689766,116707937	chr11,116657530,116663529	5.69	chr11	116819050	116837221	chr11	116786814	116792813	YES	NO	NO	GSM5014501	HepG2_Cell_Line	chr11	116789367	116792420	3054	116789167	116792620	-	HAVANA	protein_coding	APOA5	logTG	Cardiometabolic
(INDEX)	11:116819862:C:T	11:116819862:C:T	11	116819862	C	T	0	1	1.22E-07	3982	0.50113	-0.118073	1.98289	1.40815	-0.0838497	chr11,116689766,116707937	chr11,117014364,117016742	11.81	chr11	116819050	116837221	chr11	117143648	117146026	YES	NO	NO	GSM5014501	HepG2_Cell_Line	chr11	117144284	117176894	32611	117144084	117177094	+	HAVANA	protein_coding	PAFAH1B2	logTG	Cardiometabolic
(INDEX)	11:116819862:C:T	11:116819862:C:T	11	116819862	C	T	0	1	1.22E-07	3982	0.50113	-0.118073	1.98289	1.40815	-0.0838497	chr11,117184785,117190088	chr11,116689766,116707937	6.25	chr11	117314069	117319372	chr11	116819050	116837221	NO	YES	NO	GSM5014501	HepG2_Cell_Line	chr11	117314557	117413266	98710	117314357	117413466	+	HAVANA	protein_coding	CEP164	logTG	Cardiometabolic
(INDEX)	11:116829426:T:C	11:116829426:T:C	11	116829426	T	C	0	1	1.77E-07	3982	0.543571	-0.117337	2.01022	1.41782	-0.0827586	chr11,116689766,116707937	chr11,116640801,116647666	5.09	chr11	116819050	116837221	chr11	116770085	116776950	YES	NO	NO	GSM5014501	HepG2_Cell_Line	chr11	116773799	116788039	14241	116773599	116788239	-	HAVANA	protein_coding	ZPR1	logTG	Cardiometabolic
(INDEX)	11:116829426:T:C	11:116829426:T:C	11	116829426	T	C	0	1	1.77E-07	3982	0.543571	-0.117337	2.01022	1.41782	-0.0827586	chr11,116689766,116707937	chr11,116657530,116663529	5.69	chr11	116819050	116837221	chr11	116786814	116792813	YES	NO	NO	GSM5014501	HepG2_Cell_Line	chr11	116789367	116792420	3054	116789167	116792620	-	HAVANA	protein_coding	APOA5	logTG	Cardiometabolic
(INDEX)	11:116829426:T:C	11:116829426:T:C	11	116829426	T	C	0	1	1.77E-07	3982	0.543571	-0.117337	2.01022	1.41782	-0.0827586	chr11,116689766,116707937	chr11,117014364,117016742	11.81	chr11	116819050	116837221	chr11	117143648	117146026	YES	NO	NO	GSM5014501	HepG2_Cell_Line	chr11	117144284	117176894	32611	117144084	117177094	+	HAVANA	protein_coding	PAFAH1B2	logTG	Cardiometabolic
(INDEX)	11:116829426:T:C	11:116829426:T:C	11	116829426	T	C	0	1	1.77E-07	3982	0.543571	-0.117337	2.01022	1.41782	-0.0827586	chr11,117184785,117190088	chr11,116689766,116707937	6.25	chr11	117314069	117319372	chr11	116819050	116837221	NO	YES	NO	GSM5014501	HepG2_Cell_Line	chr11	117314557	117413266	98710	117314357	117413466	+	HAVANA	protein_coding	CEP164	logTG	Cardiometabolic
	2:27508073:T:C	2:27375230:T:C	2	27375230	T	C	-133	0.878	2.31E-05	3982	0.813536	-0.121446	3.27793	1.81051	-0.0670785	chr2,27597428,27606356	chr2,27515980,27542086	5.99	chr2	27374561	27383489	chr2	27293112	27319219	YES	NO	NO	GSM5014501	HepG2_Cell_Line	chr2	27307400	27308445	1046	27307200	27308645	-	HAVANA	protein_coding	UCN	logTG	Cardiometabolic
	2:27508073:T:C	2:27375230:T:C	2	27375230	T	C	-133	0.878	2.31E-05	3982	0.813536	-0.121446	3.27793	1.81051	-0.0670785	chr2,27597428,27606356	chr2,27515980,27542086	5.99	chr2	27374561	27383489	chr2	27293112	27319219	YES	NO	NO	GSM5014501	HepG2_Cell_Line	chr2	27309492	27325680	16189	27309292	27325880	-	HAVANA	protein_coding	MPV17	logTG	Cardiometabolic
	2:27508073:T:C	2:27375230:T:C	2	27375230	T	C	-133	0.878	2.31E-05	3982	0.813536	-0.121446	3.27793	1.81051	-0.0670785	chr2,27597428,27606356	chr2,27592548,27594383	8.25	chr2	27374561	27383489	chr2	27369681	27371516	YES	NO	NO	GSM5014501	HepG2_Cell_Line	chr2	27370496	27377535	7040	27370296	27377735	+	HAVANA	protein_coding	SNX17	logTG	Cardiometabolic
	2:27508073:T:C	2:27375230:T:C	2	27375230	T	C	-133	0.878	2.31E-05	3982	0.813536	-0.121446	3.27793	1.81051	-0.0670785	chr2,27597428,27606356	chr2,27847776,27852533	7.61	chr2	27374561	27383489	chr2	27624909	27629666	YES	NO	NO	GSM5014501	HepG2_Cell_Line	chr2	27625638	27629012	3375	27625438	27629212	-	HAVANA	protein_coding	CCDC121	logTG	Cardiometabolic
	2:27508073:T:C	2:27375230:T:C	2	27375230	T	C	-133	0.878	2.31E-05	3982	0.813536	-0.121446	3.27793	1.81051	-0.0670785	chr2,27597428,27606356	chr2,27847776,27852533	7.61	chr2	27374561	27383489	chr2	27624909	27629666	YES	NO	NO	GSM5014501	HepG2_Cell_Line	chr2	27628247	27651511	23265	27628047	27651711	+	HAVANA	protein_coding	GPN1	logTG	Cardiometabolic
	2:27508073:T:C	2:27375230:T:C	2	27375230	T	C	-133	0.878	2.31E-05	3982	0.813536	-0.121446	3.27793	1.81051	-0.0670785	chr2,27597428,27606356	chr2,27870450,27878247	5.22	chr2	27374561	27383489	chr2	27647583	27655380	YES	NO	NO	GSM5014501	HepG2_Cell_Line	chr2	27650809	27663840	13032	27650609	27664040	-	HAVANA	protein_coding	SUPT7L	logTG	Cardiometabolic
	2:27508073:T:C	2:27375230:T:C	2	27375230	T	C	-133	0.878	2.31E-05	3982	0.813536	-0.121446	3.27793	1.81051	-0.0670785	chr2,27597428,27606356	chr2,27881357,27887506	7.13	chr2	27374561	27383489	chr2	27658490	27664639	YES	NO	NO	GSM5014501	HepG2_Cell_Line	chr2	27663426	27695366	31941	27663226	27695566	+	HAVANA	protein_coding	SLC4A1AP	logTG	Cardiometabolic
	2:27508073:T:C	2:27375230:T:C	2	27375230	T	C	-133	0.878	2.31E-05	3982	0.813536	-0.121446	3.27793	1.81051	-0.0670785	chr2,27253488,27256608	chr2,27597428,27606356	5.64	chr2	27030620	27033740	chr2	27374561	27383489	NO	YES	NO	GSM5014501	HepG2_Cell_Line	chr2	27032910	27041694	8785	27032710	27041894	+	HAVANA	protein_coding	TMEM214	logTG	Cardiometabolic
	11:116859922:A:G	11:116874768:C:G	11	116874768	C	G	14.8	0.728	3.57E-05	3982	0.673782	-0.0985835	2.26445	1.50481	-0.0655123	chr11,116657530,116663529	chr11,116737743,116757173	5.77	chr11	116786814	116792813	chr11	116867027	116886457	NO	YES	NO	GSM5014501	HepG2_Cell_Line	chr11	116789367	116792420	3054	116789167	116792620	-	HAVANA	protein_coding	APOA5	logTG	Cardiometabolic
	11:116859922:A:G	11:116874768:C:G	11	116874768	C	G	14.8	0.728	3.57E-05	3982	0.673782	-0.0985835	2.26445	1.50481	-0.0655123	chr11,117014364,117016742	chr11,116737743,116757173	5.88	chr11	117143648	117146026	chr11	116867027	116886457	NO	YES	NO	GSM5014501	HepG2_Cell_Line	chr11	117144284	117176894	32611	117144084	117177094	+	HAVANA	protein_coding	PAFAH1B2	logTG	Cardiometabolic
	11:116859922:A:G	11:116877768:C:CTCTATT	11	116877768	C	CTCTATT	17.8	0.726	3.57E-05	3982	0.673782	-0.0985835	2.26445	1.50481	-0.0655123	chr11,116657530,116663529	chr11,116737743,116757173	5.77	chr11	116786814	116792813	chr11	116867027	116886457	NO	YES	NO	GSM5014501	HepG2_Cell_Line	chr11	116789367	116792420	3054	116789167	116792620	-	HAVANA	protein_coding	APOA5	logTG	Cardiometabolic
	11:116859922:A:G	11:116877768:C:CTCTATT	11	116877768	C	CTCTATT	17.8	0.726	3.57E-05	3982	0.673782	-0.0985835	2.26445	1.50481	-0.0655123	chr11,117014364,117016742	chr11,116737743,116757173	5.88	chr11	117143648	117146026	chr11	116867027	116886457	NO	YES	NO	GSM5014501	HepG2_Cell_Line	chr11	117144284	117176894	32611	117144084	117177094	+	HAVANA	protein_coding	PAFAH1B2	logTG	Cardiometabolic
	11:116859922:A:G	11:116881503:A:T	11	116881503	A	T	21.6	0.725	4.34E-05	3982	0.672777	-0.0974135	2.26004	1.50334	-0.0647979	chr11,116657530,116663529	chr11,116737743,116757173	5.77	chr11	116786814	116792813	chr11	116867027	116886457	NO	YES	NO	GSM5014501	HepG2_Cell_Line	chr11	116789367	116792420	3054	116789167	116792620	-	HAVANA	protein_coding	APOA5	logTG	Cardiometabolic
	11:116859922:A:G	11:116881503:A:T	11	116881503	A	T	21.6	0.725	4.34E-05	3982	0.672777	-0.0974135	2.26004	1.50334	-0.0647979	chr11,117014364,117016742	chr11,116737743,116757173	5.88	chr11	117143648	117146026	chr11	116867027	116886457	NO	YES	NO	GSM5014501	HepG2_Cell_Line	chr11	117144284	117176894	32611	117144084	117177094	+	HAVANA	protein_coding	PAFAH1B2	logTG	Cardiometabolic
	11:116859922:A:G	11:116888939:G:A	11	116888939	G	A	29	0.726	3.42E-05	3982	0.326344	0.0988294	2.26485	1.50494	0.0656699	chr11,117014364,117016742	chr11,116759520,116761336	6.66	chr11	117143648	117146026	chr11	116888804	116890620	NO	YES	NO	GSM5014501	HepG2_Cell_Line	chr11	117144284	117176894	32611	117144084	117177094	+	HAVANA	protein_coding	PAFAH1B2	logTG	Cardiometabolic
	11:116859922:A:G	11:116930485:A:C	11	116930485	A	C	70.6	0.901	3.41E-06	3982	0.730035	-0.116404	2.50096	1.58144	-0.0736062	chr11,117092174,117109710	chr11,116799698,116801555	5.47	chr11	117221458	117238994	chr11	116928982	116930839	NO	YES	NO	GSM5014501	HepG2_Cell_Line	chr11	117232625	117286454	53830	117232425	117286654	+	HAVANA	protein_coding	RNF214	logTG	Cardiometabolic
	11:116859922:A:G	11:116992102:A:T	11	116992102	A	T	132	0.903	1.30E-06	3982	0.732798	-0.121541	2.51067	1.58451	-0.0767058	chr11,116657530,116663529	chr11,116860769,116869624	5.63	chr11	116786814	116792813	chr11	116990053	116998908	NO	YES	NO	GSM5014501	HepG2_Cell_Line	chr11	116789367	116792420	3054	116789167	116792620	-	HAVANA	protein_coding	APOA5	logTG	Cardiometabolic
(INDEX)	11:116840425:C:T	11:116840425:C:T	11	116840425	C	T	0	1	1.44E-06	3982	0.388624	-0.111942	2.14807	1.46563	-0.0763781	chr11,117014364,117016742	chr11,116710821,116713197	8.79	chr11	117143648	117146026	chr11	116840105	116842481	NO	YES	NO	GSM5014501	HepG2_Cell_Line	chr11	117144284	117176894	32611	117144084	117177094	+	HAVANA	protein_coding	PAFAH1B2	logTG	Cardiometabolic
	11:116840425:C:T	11:116834800:G:A	11	116834800	G	A	-5.62	0.834	5.78E-06	3982	0.390131	-0.104413	2.11135	1.45305	-0.0718579	chr11,116689766,116707937	chr11,116640801,116647666	5.09	chr11	116819050	116837221	chr11	116770085	116776950	YES	NO	NO	GSM5014501	HepG2_Cell_Line	chr11	116773799	116788039	14241	116773599	116788239	-	HAVANA	protein_coding	ZPR1	logTG	Cardiometabolic
	11:116840425:C:T	11:116834800:G:A	11	116834800	G	A	-5.62	0.834	5.78E-06	3982	0.390131	-0.104413	2.11135	1.45305	-0.0718579	chr11,116689766,116707937	chr11,116657530,116663529	5.69	chr11	116819050	116837221	chr11	116786814	116792813	YES	NO	NO	GSM5014501	HepG2_Cell_Line	chr11	116789367	116792420	3054	116789167	116792620	-	HAVANA	protein_coding	APOA5	logTG	Cardiometabolic
	11:116840425:C:T	11:116834800:G:A	11	116834800	G	A	-5.62	0.834	5.78E-06	3982	0.390131	-0.104413	2.11135	1.45305	-0.0718579	chr11,116689766,116707937	chr11,117014364,117016742	11.81	chr11	116819050	116837221	chr11	117143648	117146026	YES	NO	NO	GSM5014501	HepG2_Cell_Line	chr11	117144284	117176894	32611	117144084	117177094	+	HAVANA	protein_coding	PAFAH1B2	logTG	Cardiometabolic
	11:116840425:C:T	11:116834800:G:A	11	116834800	G	A	-5.62	0.834	5.78E-06	3982	0.390131	-0.104413	2.11135	1.45305	-0.0718579	chr11,117184785,117190088	chr11,116689766,116707937	6.25	chr11	117314069	117319372	chr11	116819050	116837221	NO	YES	NO	GSM5014501	HepG2_Cell_Line	chr11	117314557	117413266	98710	117314357	117413466	+	HAVANA	protein_coding	CEP164	logTG	Cardiometabolic
	11:116840425:C:T	11:116840252:A:G	11	116840252	A	G	-0.173	0.966	2.94E-06	3982	0.39666	-0.108268	2.13527	1.46126	-0.0740924	chr11,117014364,117016742	chr11,116710821,116713197	8.79	chr11	117143648	117146026	chr11	116840105	116842481	NO	YES	NO	GSM5014501	HepG2_Cell_Line	chr11	117144284	117176894	32611	117144084	117177094	+	HAVANA	protein_coding	PAFAH1B2	logTG	Cardiometabolic
	11:117174619:T:C	11:117110285:A:G	11	117110285	A	G	-64.3	0.931	5.84E-06	3982	0.772225	-0.122801	2.92296	1.70967	-0.0718275	chr11,116657530,116663529	chr11,116974061,116984411	6.77	chr11	116786814	116792813	chr11	117103345	117113695	NO	YES	NO	GSM5014501	HepG2_Cell_Line	chr11	116789367	116792420	3054	116789167	116792620	-	HAVANA	protein_coding	APOA5	logTG	Cardiometabolic
(INDEX)	1:119658220:T:C	1:119658220:T:C	1	119658220	T	C	0	1	2.36E-06	3982	0.621296	-0.109339	2.13664	1.46172	-0.0748014	chr1,120198229,120204300	chr1,119907842,119911992	8.26	chr1	119655606	119661677	chr1	119365219	119369369	YES	NO	NO	GSM5014501	HepG2_Cell_Line	chr1	119368779	119394130	25352	119368579	119394330	+	HAVANA	protein_coding	HAO2	logTG	Cardiometabolic
(INDEX)	1:119658220:T:C	1:119658220:T:C	1	119658220	T	C	0	1	2.36E-06	3982	0.621296	-0.109339	2.13664	1.46172	-0.0748014	chr1,120198229,120204300	chr1,120158242,120169204	14.15	chr1	119655606	119661677	chr1	119615619	119626581	YES	NO	NO	GSM5014501	HepG2_Cell_Line	chr1	119619377	119648266	28890	119619177	119648466	-	HAVANA	protein_coding	ZNF697	logTG	Cardiometabolic
(INDEX)	1:119658220:T:C	1:119658220:T:C	1	119658220	T	C	0	1	2.36E-06	3982	0.621296	-0.109339	2.13664	1.46172	-0.0748014	chr1,120187206,120194235	chr1,120198229,120204300	10.06	chr1	119644583	119651612	chr1	119655606	119661677	NO	YES	NO	GSM5014501	HepG2_Cell_Line	chr1	119648411	119744218	95808	119648211	119744418	+	HAVANA	protein_coding	PHGDH	logTG	Cardiometabolic
(INDEX)	2:27757911:C:CA	2:27757911:C:CA	2	27757911	C	CA	0	1	4.00E-06	3982	0.167127	0.137398	3.53443	1.88001	0.0730837	chr2,28614158,28624119	chr2,27975861,27991033	5.88	chr2	28391291	28401252	chr2	27752994	27768166	NO	YES	NO	GSM5014501	HepG2_Cell_Line	chr2	28392448	28417317	24870	28392248	28417517	+	HAVANA	protein_coding	FOSL2	logTG	Cardiometabolic
	2:27757911:C:CA	2:27644706:G:GT	2	27644706	G	GT	-113	0.714	2.11E-05	3982	0.161477	0.129836	3.71112	1.92643	0.0673973	chr2,27861986,27868328	chr2,27847776,27852533	6.73	chr2	27639119	27645461	chr2	27624909	27629666	YES	NO	NO	GSM5014501	HepG2_Cell_Line	chr2	27625638	27629012	3375	27625438	27629212	-	HAVANA	protein_coding	CCDC121	logTG	Cardiometabolic
	2:27757911:C:CA	2:27644706:G:GT	2	27644706	G	GT	-113	0.714	2.11E-05	3982	0.161477	0.129836	3.71112	1.92643	0.0673973	chr2,27861986,27868328	chr2,27847776,27852533	6.73	chr2	27639119	27645461	chr2	27624909	27629666	YES	NO	NO	GSM5014501	HepG2_Cell_Line	chr2	27628247	27651511	23265	27628047	27651711	+	HAVANA	protein_coding	GPN1	logTG	Cardiometabolic
	2:27757911:C:CA	2:27644706:G:GT	2	27644706	G	GT	-113	0.714	2.11E-05	3982	0.161477	0.129836	3.71112	1.92643	0.0673973	chr2,27592548,27594383	chr2,27861986,27868328	8.59	chr2	27369681	27371516	chr2	27639119	27645461	NO	YES	NO	GSM5014501	HepG2_Cell_Line	chr2	27370496	27377535	7040	27370296	27377735	+	HAVANA	protein_coding	SNX17	logTG	Cardiometabolic
	2:27757911:C:CA	2:27644706:G:GT	2	27644706	G	GT	-113	0.714	2.11E-05	3982	0.161477	0.129836	3.71112	1.92643	0.0673973	chr2,27629127,27651061	chr2,27861986,27868328	9.47	chr2	27406260	27428194	chr2	27639119	27645461	NO	YES	NO	GSM5014501	HepG2_Cell_Line	chr2	27427790	27442259	14470	27427590	27442459	+	HAVANA	protein_coding	NRBP1	logTG	Cardiometabolic
	2:27757911:C:CA	2:27644706:G:GT	2	27644706	G	GT	-113	0.714	2.11E-05	3982	0.161477	0.129836	3.71112	1.92643	0.0673973	chr2,27662392,27672550	chr2,27861986,27868328	11.65	chr2	27439525	27449683	chr2	27639119	27645461	NO	YES	NO	GSM5014501	HepG2_Cell_Line	chr2	27442366	27446481	4116	27442166	27446681	+	HAVANA	protein_coding	KRTCAP3	logTG	Cardiometabolic
	2:27757911:C:CA	2:27644706:G:GT	2	27644706	G	GT	-113	0.714	2.11E-05	3982	0.161477	0.129836	3.71112	1.92643	0.0673973	chr2,27662392,27672550	chr2,27861986,27868328	11.65	chr2	27439525	27449683	chr2	27639119	27645461	NO	YES	NO	GSM5014501	HepG2_Cell_Line	chr2	27444377	27489805	45429	27444177	27490005	-	HAVANA	protein_coding	IFT172	logTG	Cardiometabolic
	2:27757911:C:CA	2:27644706:G:GT	2	27644706	G	GT	-113	0.714	2.11E-05	3982	0.161477	0.129836	3.71112	1.92643	0.0673973	chr2,27708909,27716590	chr2,27861986,27868328	8.96	chr2	27486042	27493723	chr2	27639119	27645461	NO	YES	NO	GSM5014501	HepG2_Cell_Line	chr2	27491883	27495200	3318	27491683	27495400	-	HAVANA	protein_coding	FNDC4	logTG	Cardiometabolic
	2:27757911:C:CA	2:27644706:G:GT	2	27644706	G	GT	-113	0.714	2.11E-05	3982	0.161477	0.129836	3.71112	1.92643	0.0673973	chr2,27719258,27724238	chr2,27861986,27868328	10.98	chr2	27496391	27501371	chr2	27639119	27645461	NO	YES	NO	GSM5014501	HepG2_Cell_Line	chr2	27496839	27523684	26846	27496639	27523884	+	HAVANA	protein_coding	GCKR	logTG	Cardiometabolic
	2:27757911:C:CA	2:27649445:AATAT:A	2	27649445	AATAT	A	-108	0.742	1.42E-05	3982	0.157333	0.133866	3.78612	1.94579	0.0687976	chr2,27547772,27566130	chr2,27870450,27878247	6.07	chr2	27324905	27343263	chr2	27647583	27655380	NO	YES	NO	GSM5014501	HepG2_Cell_Line	chr2	27325849	27356999	31151	27325649	27357199	-	HAVANA	protein_coding	GTF3C2	logTG	Cardiometabolic
	2:27757911:C:CA	2:27649445:AATAT:A	2	27649445	AATAT	A	-108	0.742	1.42E-05	3982	0.157333	0.133866	3.78612	1.94579	0.0687976	chr2,27592548,27594383	chr2,27870450,27878247	6.45	chr2	27369681	27371516	chr2	27647583	27655380	NO	YES	NO	GSM5014501	HepG2_Cell_Line	chr2	27370496	27377535	7040	27370296	27377735	+	HAVANA	protein_coding	SNX17	logTG	Cardiometabolic
	2:27757911:C:CA	2:27649445:AATAT:A	2	27649445	AATAT	A	-108	0.742	1.42E-05	3982	0.157333	0.133866	3.78612	1.94579	0.0687976	chr2,27597428,27606356	chr2,27870450,27878247	5.22	chr2	27374561	27383489	chr2	27647583	27655380	NO	YES	NO	GSM5014501	HepG2_Cell_Line	chr2	27377235	27380790	3556	27377035	27380990	-	HAVANA	protein_coding	ZNF513	logTG	Cardiometabolic
	2:27757911:C:CA	2:27649445:AATAT:A	2	27649445	AATAT	A	-108	0.742	1.42E-05	3982	0.157333	0.133866	3.78612	1.94579	0.0687976	chr2,27597428,27606356	chr2,27870450,27878247	5.22	chr2	27374561	27383489	chr2	27647583	27655380	NO	YES	NO	GSM5014501	HepG2_Cell_Line	chr2	27381195	27409591	28397	27380995	27409791	-	HAVANA	protein_coding	PPM1G	logTG	Cardiometabolic
	2:27757911:C:CA	2:27649445:AATAT:A	2	27649445	AATAT	A	-108	0.742	1.42E-05	3982	0.157333	0.133866	3.78612	1.94579	0.0687976	chr2,27629127,27651061	chr2,27870450,27878247	6.5	chr2	27406260	27428194	chr2	27647583	27655380	NO	YES	NO	GSM5014501	HepG2_Cell_Line	chr2	27427790	27442259	14470	27427590	27442459	+	HAVANA	protein_coding	NRBP1	logTG	Cardiometabolic
	2:27757911:C:CA	2:27649445:AATAT:A	2	27649445	AATAT	A	-108	0.742	1.42E-05	3982	0.157333	0.133866	3.78612	1.94579	0.0687976	chr2,27662392,27672550	chr2,27870450,27878247	10.22	chr2	27439525	27449683	chr2	27647583	27655380	NO	YES	NO	GSM5014501	HepG2_Cell_Line	chr2	27442366	27446481	4116	27442166	27446681	+	HAVANA	protein_coding	KRTCAP3	logTG	Cardiometabolic
	2:27757911:C:CA	2:27649445:AATAT:A	2	27649445	AATAT	A	-108	0.742	1.42E-05	3982	0.157333	0.133866	3.78612	1.94579	0.0687976	chr2,27662392,27672550	chr2,27870450,27878247	10.22	chr2	27439525	27449683	chr2	27647583	27655380	NO	YES	NO	GSM5014501	HepG2_Cell_Line	chr2	27444377	27489805	45429	27444177	27490005	-	HAVANA	protein_coding	IFT172	logTG	Cardiometabolic
	2:27757911:C:CA	2:27649445:AATAT:A	2	27649445	AATAT	A	-108	0.742	1.42E-05	3982	0.157333	0.133866	3.78612	1.94579	0.0687976	chr2,27708909,27716590	chr2,27870450,27878247	9.62	chr2	27486042	27493723	chr2	27647583	27655380	NO	YES	NO	GSM5014501	HepG2_Cell_Line	chr2	27491883	27495200	3318	27491683	27495400	-	HAVANA	protein_coding	FNDC4	logTG	Cardiometabolic
	2:27757911:C:CA	2:27669156:A:T	2	27669156	A	T	-88.8	0.736	1.19E-05	3982	0.158338	0.134593	3.76206	1.9396	0.069392	chr2,27629127,27651061	chr2,27889303,27892207	7.03	chr2	27406260	27428194	chr2	27666436	27669340	NO	YES	NO	GSM5014501	HepG2_Cell_Line	chr2	27427790	27442259	14470	27427590	27442459	+	HAVANA	protein_coding	NRBP1	logTG	Cardiometabolic
	2:27757911:C:CA	2:27669156:A:T	2	27669156	A	T	-88.8	0.736	1.19E-05	3982	0.158338	0.134593	3.76206	1.9396	0.069392	chr2,27708909,27716590	chr2,27889303,27892207	7.5	chr2	27486042	27493723	chr2	27666436	27669340	NO	YES	NO	GSM5014501	HepG2_Cell_Line	chr2	27491883	27495200	3318	27491683	27495400	-	HAVANA	protein_coding	FNDC4	logTG	Cardiometabolic
	2:27757911:C:CA	2:27678861:C:T	2	27678861	C	T	-79	0.744	1.25E-05	3982	0.157082	0.134739	3.78868	1.94645	0.0692228	chr2,27597428,27606356	chr2,27892208,27905155	5.7	chr2	27374561	27383489	chr2	27669341	27682288	NO	YES	NO	GSM5014501	HepG2_Cell_Line	chr2	27377235	27380790	3556	27377035	27380990	-	HAVANA	protein_coding	ZNF513	logTG	Cardiometabolic
	2:27757911:C:CA	2:27678861:C:T	2	27678861	C	T	-79	0.744	1.25E-05	3982	0.157082	0.134739	3.78868	1.94645	0.0692228	chr2,27597428,27606356	chr2,27892208,27905155	5.7	chr2	27374561	27383489	chr2	27669341	27682288	NO	YES	NO	GSM5014501	HepG2_Cell_Line	chr2	27381195	27409591	28397	27380995	27409791	-	HAVANA	protein_coding	PPM1G	logTG	Cardiometabolic
(INDEX)	1:109278685:G:T	1:109278685:G:T	1	109278685	G	T	0	1	1.78E-10	3982	0.706806	0.156603	2.39958	1.54906	0.101096	chr1,109931293,109941567	chr1,109816569,109822235	21.63	chr1	109388671	109398945	chr1	109273947	109279613	NO	YES	NO	GSM5014501	HepG2_Cell_Line	chr1	109399042	109426448	27407	109398842	109426648	-	HAVANA	protein_coding	PSMA5	TC	Cardiometabolic
	1:109278685:G:T	1:109272630:A:G	1	109272630	A	G	-6.06	0.947	6.04E-09	3982	0.297966	-0.142388	2.38693	1.54497	-0.0921624	chr1,109931293,109941567	chr1,109814280,109816568	12.54	chr1	109388671	109398945	chr1	109271658	109273946	NO	YES	NO	GSM5014501	HepG2_Cell_Line	chr1	109399042	109426448	27407	109398842	109426648	-	HAVANA	protein_coding	PSMA5	TC	Cardiometabolic
	1:109278685:G:T	1:109274570:A:G	1	109274570	A	G	-4.12	0.979	1.24E-09	3982	0.292692	-0.149547	2.41272	1.55329	-0.0962774	chr1,109931293,109941567	chr1,109816569,109822235	21.63	chr1	109388671	109398945	chr1	109273947	109279613	NO	YES	NO	GSM5014501	HepG2_Cell_Line	chr1	109399042	109426448	27407	109398842	109426648	-	HAVANA	protein_coding	PSMA5	TC	Cardiometabolic
	1:109278685:G:T	1:109274623:C:T	1	109274623	C	T	-4.06	0.943	9.07E-09	3982	0.695002	0.139802	2.35612	1.53497	0.0910782	chr1,109931293,109941567	chr1,109816569,109822235	21.63	chr1	109388671	109398945	chr1	109273947	109279613	NO	YES	NO	GSM5014501	HepG2_Cell_Line	chr1	109399042	109426448	27407	109398842	109426648	-	HAVANA	protein_coding	PSMA5	TC	Cardiometabolic
	1:109278685:G:T	1:109274968:G:T	1	109274968	G	T	-3.72	0.98	7.90E-10	3982	0.29332	-0.15108	2.40545	1.55095	-0.0974112	chr1,109931293,109941567	chr1,109816569,109822235	21.63	chr1	109388671	109398945	chr1	109273947	109279613	NO	YES	NO	GSM5014501	HepG2_Cell_Line	chr1	109399042	109426448	27407	109398842	109426648	-	HAVANA	protein_coding	PSMA5	TC	Cardiometabolic
	1:109278685:G:T	1:109275216:T:C	1	109275216	T	C	-3.47	0.977	4.87E-10	3982	0.708438	0.153301	2.41627	1.55444	0.0986217	chr1,109931293,109941567	chr1,109816569,109822235	21.63	chr1	109388671	109398945	chr1	109273947	109279613	NO	YES	NO	GSM5014501	HepG2_Cell_Line	chr1	109399042	109426448	27407	109398842	109426648	-	HAVANA	protein_coding	PSMA5	TC	Cardiometabolic
	1:109278685:G:T	1:109275536:C:CT	1	109275536	C	CT	-3.15	0.982	4.71E-10	3982	0.706931	0.153072	2.40498	1.5508	0.0987052	chr1,109931293,109941567	chr1,109816569,109822235	21.63	chr1	109388671	109398945	chr1	109273947	109279613	NO	YES	NO	GSM5014501	HepG2_Cell_Line	chr1	109399042	109426448	27407	109398842	109426648	-	HAVANA	protein_coding	PSMA5	TC	Cardiometabolic
	1:109278685:G:T	1:109275684:G:T	1	109275684	G	T	-3	0.977	4.22E-10	3982	0.708187	0.153684	2.41104	1.55275	0.0989752	chr1,109931293,109941567	chr1,109816569,109822235	21.63	chr1	109388671	109398945	chr1	109273947	109279613	NO	YES	NO	GSM5014501	HepG2_Cell_Line	chr1	109399042	109426448	27407	109398842	109426648	-	HAVANA	protein_coding	PSMA5	TC	Cardiometabolic
	1:109278685:G:T	1:109275908:C:T	1	109275908	C	T	-2.78	0.983	4.71E-10	3982	0.706931	0.153072	2.40498	1.5508	0.0987052	chr1,109931293,109941567	chr1,109816569,109822235	21.63	chr1	109388671	109398945	chr1	109273947	109279613	NO	YES	NO	GSM5014501	HepG2_Cell_Line	chr1	109399042	109426448	27407	109398842	109426648	-	HAVANA	protein_coding	PSMA5	TC	Cardiometabolic
	1:109278685:G:T	1:109276674:C:A	1	109276674	C	A	-2.01	0.954	8.04E-09	3982	0.697639	0.140435	2.36085	1.53651	0.0913989	chr1,109931293,109941567	chr1,109816569,109822235	21.63	chr1	109388671	109398945	chr1	109273947	109279613	NO	YES	NO	GSM5014501	HepG2_Cell_Line	chr1	109399042	109426448	27407	109398842	109426648	-	HAVANA	protein_coding	PSMA5	TC	Cardiometabolic
	1:109278685:G:T	1:109278889:T:G	1	109278889	T	G	0.204	0.991	2.17E-10	3982	0.708564	0.156286	2.41318	1.55344	0.100606	chr1,109931293,109941567	chr1,109816569,109822235	21.63	chr1	109388671	109398945	chr1	109273947	109279613	NO	YES	NO	GSM5014501	HepG2_Cell_Line	chr1	109399042	109426448	27407	109398842	109426648	-	HAVANA	protein_coding	PSMA5	TC	Cardiometabolic
	1:109278685:G:T	1:109279175:G:A	1	109279175	G	A	0.49	0.994	2.07E-10	3982	0.706178	0.155979	2.398	1.54855	0.100726	chr1,109931293,109941567	chr1,109816569,109822235	21.63	chr1	109388671	109398945	chr1	109273947	109279613	NO	YES	NO	GSM5014501	HepG2_Cell_Line	chr1	109399042	109426448	27407	109398842	109426648	-	HAVANA	protein_coding	PSMA5	TC	Cardiometabolic
	1:109278685:G:T	1:109279386:G:T	1	109279386	G	T	0.701	0.958	4.64E-09	3982	0.698769	0.14276	2.36376	1.53745	0.0928549	chr1,109931293,109941567	chr1,109816569,109822235	21.63	chr1	109388671	109398945	chr1	109273947	109279613	NO	YES	NO	GSM5014501	HepG2_Cell_Line	chr1	109399042	109426448	27407	109398842	109426648	-	HAVANA	protein_coding	PSMA5	TC	Cardiometabolic
	1:109278685:G:T	1:109279521:G:A	1	109279521	G	A	0.836	0.983	6.34E-10	3982	0.703039	0.151197	2.38205	1.54339	0.0979643	chr1,109931293,109941567	chr1,109816569,109822235	21.63	chr1	109388671	109398945	chr1	109273947	109279613	NO	YES	NO	GSM5014501	HepG2_Cell_Line	chr1	109399042	109426448	27407	109398842	109426648	-	HAVANA	protein_coding	PSMA5	TC	Cardiometabolic
	1:109278685:G:T	1:109279544:G:A	1	109279544	G	A	0.859	0.99	2.78E-10	3982	0.706052	0.154684	2.39265	1.54682	0.100001	chr1,109931293,109941567	chr1,109816569,109822235	21.63	chr1	109388671	109398945	chr1	109273947	109279613	NO	YES	NO	GSM5014501	HepG2_Cell_Line	chr1	109399042	109426448	27407	109398842	109426648	-	HAVANA	protein_coding	PSMA5	TC	Cardiometabolic
(INDEX)	19:19406360:A:G	19:19406360:A:G	19	19406360	A	G	0	1	3.70E-06	3982	0.200402	-0.130055	3.14552	1.77356	-0.0733299	chr19,19468675,19498855	chr19,19504373,19522608	8.5	chr19	19357866	19388046	chr19	19393564	19411799	NO	YES	NO	GSM5014501	HepG2_Cell_Line	chr19	19385826	19508932	123107	19385626	19509132	+	HAVANA	protein_coding	GATAD2A	TC	Cardiometabolic
	11:116778201:G:C	11:116736050:G:A	11	116736050	G	A	-42.2	0.722	8.63E-20	3886	0.806228	-0.257449	3.10529	1.76218	-0.146097	chr11,117014364,117016742	chr11,116606391,116617497	5.31	chr11	117143648	117146026	chr11	116735675	116746781	NO	YES	NO	GSM5014501	HepG2_Cell_Line	chr11	117144284	117176894	32611	117144084	117177094	+	HAVANA	protein_coding	PAFAH1B2	VAI	Cardiometabolic
	11:116778201:G:C	11:116736652:A:C	11	116736652	A	C	-41.5	0.722	8.63E-20	3886	0.806228	-0.257449	3.10529	1.76218	-0.146097	chr11,117014364,117016742	chr11,116606391,116617497	5.31	chr11	117143648	117146026	chr11	116735675	116746781	NO	YES	NO	GSM5014501	HepG2_Cell_Line	chr11	117144284	117176894	32611	117144084	117177094	+	HAVANA	protein_coding	PAFAH1B2	VAI	Cardiometabolic
	11:116778201:G:C	11:116736721:C:T	11	116736721	C	T	-41.5	0.721	9.67E-20	3886	0.806099	-0.257075	3.10476	1.76203	-0.145897	chr11,117014364,117016742	chr11,116606391,116617497	5.31	chr11	117143648	117146026	chr11	116735675	116746781	NO	YES	NO	GSM5014501	HepG2_Cell_Line	chr11	117144284	117176894	32611	117144084	117177094	+	HAVANA	protein_coding	PAFAH1B2	VAI	Cardiometabolic
	11:116778201:G:C	11:116737424:T:TA	11	116737424	T	TA	-40.8	0.734	5.08E-20	3886	0.808158	-0.260015	3.12805	1.76863	-0.147015	chr11,117014364,117016742	chr11,116606391,116617497	5.31	chr11	117143648	117146026	chr11	116735675	116746781	NO	YES	NO	GSM5014501	HepG2_Cell_Line	chr11	117144284	117176894	32611	117144084	117177094	+	HAVANA	protein_coding	PAFAH1B2	VAI	Cardiometabolic
	11:116778201:G:C	11:116741017:C:G	11	116741017	C	G	-37.2	0.722	5.73E-20	3886	0.806356	-0.258726	3.10583	1.76234	-0.146809	chr11,117014364,117016742	chr11,116606391,116617497	5.31	chr11	117143648	117146026	chr11	116735675	116746781	NO	YES	NO	GSM5014501	HepG2_Cell_Line	chr11	117144284	117176894	32611	117144084	117177094	+	HAVANA	protein_coding	PAFAH1B2	VAI	Cardiometabolic
	11:116778201:G:C	11:116776891:C:T	11	116776891	C	T	-1.31	0.789	6.12E-21	3886	0.81755	-0.272451	3.27132	1.80868	-0.150635	chr11,116640801,116647666	chr11,117014364,117016742	9.56	chr11	116770085	116776950	chr11	117143648	117146026	YES	NO	NO	GSM5014501	HepG2_Cell_Line	chr11	117144284	117176894	32611	117144084	117177094	+	HAVANA	protein_coding	PAFAH1B2	VAI	Cardiometabolic
	11:116778201:G:C	11:116776891:C:T	11	116776891	C	T	-1.31	0.789	6.12E-21	3886	0.81755	-0.272451	3.27132	1.80868	-0.150635	chr11,116657530,116663529	chr11,116640801,116647666	5.77	chr11	116786814	116792813	chr11	116770085	116776950	NO	YES	NO	GSM5014501	HepG2_Cell_Line	chr11	116789367	116792420	3054	116789167	116792620	-	HAVANA	protein_coding	APOA5	VAI	Cardiometabolic
	11:116778201:G:C	11:116776891:C:T	11	116776891	C	T	-1.31	0.789	6.12E-21	3886	0.81755	-0.272451	3.27132	1.80868	-0.150635	chr11,116689766,116707937	chr11,116640801,116647666	5.09	chr11	116819050	116837221	chr11	116770085	116776950	NO	YES	NO	GSM5014501	HepG2_Cell_Line	chr11	116820700	116823304	2605	116820500	116823504	-	HAVANA	protein_coding	APOA4	VAI	Cardiometabolic
	11:116778201:G:C	11:116776891:C:T	11	116776891	C	T	-1.31	0.789	6.12E-21	3886	0.81755	-0.272451	3.27132	1.80868	-0.150635	chr11,116689766,116707937	chr11,116640801,116647666	5.09	chr11	116819050	116837221	chr11	116770085	116776950	NO	YES	NO	GSM5014501	HepG2_Cell_Line	chr11	116829706	116833072	3367	116829506	116833272	+	HAVANA	protein_coding	APOC3	VAI	Cardiometabolic
	11:116778201:G:C	11:116776891:C:T	11	116776891	C	T	-1.31	0.789	6.12E-21	3886	0.81755	-0.272451	3.27132	1.80868	-0.150635	chr11,116689766,116707937	chr11,116640801,116647666	5.09	chr11	116819050	116837221	chr11	116770085	116776950	NO	YES	NO	GSM5014501	HepG2_Cell_Line	chr11	116835751	116837622	1872	116835551	116837822	-	HAVANA	protein_coding	APOA1	VAI	Cardiometabolic
	11:116778201:G:C	11:116781707:G:A	11	116781707	G	A	3.51	0.789	6.12E-21	3886	0.81755	-0.272451	3.27132	1.80868	-0.150635	chr11,116640801,116647666	chr11,116651978,116653768	7.4	chr11	116770085	116776950	chr11	116781262	116783052	NO	YES	NO	GSM5014501	HepG2_Cell_Line	chr11	116773799	116788039	14241	116773599	116788239	-	HAVANA	protein_coding	ZPR1	VAI	Cardiometabolic
	11:116778201:G:C	11:116781707:G:A	11	116781707	G	A	3.51	0.789	6.12E-21	3886	0.81755	-0.272451	3.27132	1.80868	-0.150635	chr11,116657530,116663529	chr11,116651978,116653768	7.12	chr11	116786814	116792813	chr11	116781262	116783052	NO	YES	NO	GSM5014501	HepG2_Cell_Line	chr11	116789367	116792420	3054	116789167	116792620	-	HAVANA	protein_coding	APOA5	VAI	Cardiometabolic
	11:116778201:G:C	11:116781775:A:G	11	116781775	A	G	3.57	0.789	6.12E-21	3886	0.81755	-0.272451	3.27132	1.80868	-0.150635	chr11,116640801,116647666	chr11,116651978,116653768	7.4	chr11	116770085	116776950	chr11	116781262	116783052	NO	YES	NO	GSM5014501	HepG2_Cell_Line	chr11	116773799	116788039	14241	116773599	116788239	-	HAVANA	protein_coding	ZPR1	VAI	Cardiometabolic
	11:116778201:G:C	11:116781775:A:G	11	116781775	A	G	3.57	0.789	6.12E-21	3886	0.81755	-0.272451	3.27132	1.80868	-0.150635	chr11,116657530,116663529	chr11,116651978,116653768	7.12	chr11	116786814	116792813	chr11	116781262	116783052	NO	YES	NO	GSM5014501	HepG2_Cell_Line	chr11	116789367	116792420	3054	116789167	116792620	-	HAVANA	protein_coding	APOA5	VAI	Cardiometabolic
	11:116778201:G:C	11:116782580:C:T	11	116782580	C	T	4.38	0.777	9.30E-21	3886	0.816006	-0.270596	3.25752	1.80486	-0.149926	chr11,116640801,116647666	chr11,116651978,116653768	7.4	chr11	116770085	116776950	chr11	116781262	116783052	NO	YES	NO	GSM5014501	HepG2_Cell_Line	chr11	116773799	116788039	14241	116773599	116788239	-	HAVANA	protein_coding	ZPR1	VAI	Cardiometabolic
	11:116778201:G:C	11:116782580:C:T	11	116782580	C	T	4.38	0.777	9.30E-21	3886	0.816006	-0.270596	3.25752	1.80486	-0.149926	chr11,116657530,116663529	chr11,116651978,116653768	7.12	chr11	116786814	116792813	chr11	116781262	116783052	NO	YES	NO	GSM5014501	HepG2_Cell_Line	chr11	116789367	116792420	3054	116789167	116792620	-	HAVANA	protein_coding	APOA5	VAI	Cardiometabolic
	11:116778201:G:C	11:116786072:C:A	11	116786072	C	A	7.87	0.782	3.92E-21	3886	0.818579	-0.274275	3.28245	1.81175	-0.151387	chr11,116640801,116647666	chr11,116653884,116657529	7.14	chr11	116770085	116776950	chr11	116783168	116786813	NO	YES	NO	GSM5014501	HepG2_Cell_Line	chr11	116773799	116788039	14241	116773599	116788239	-	HAVANA	protein_coding	ZPR1	VAI	Cardiometabolic
	11:116778201:G:C	11:116786072:C:A	11	116786072	C	A	7.87	0.782	3.92E-21	3886	0.818579	-0.274275	3.28245	1.81175	-0.151387	chr11,116689766,116707937	chr11,116653884,116657529	5.56	chr11	116819050	116837221	chr11	116783168	116786813	NO	YES	NO	GSM5014501	HepG2_Cell_Line	chr11	116820700	116823304	2605	116820500	116823504	-	HAVANA	protein_coding	APOA4	VAI	Cardiometabolic
	11:116778201:G:C	11:116786072:C:A	11	116786072	C	A	7.87	0.782	3.92E-21	3886	0.818579	-0.274275	3.28245	1.81175	-0.151387	chr11,116689766,116707937	chr11,116653884,116657529	5.56	chr11	116819050	116837221	chr11	116783168	116786813	NO	YES	NO	GSM5014501	HepG2_Cell_Line	chr11	116829706	116833072	3367	116829506	116833272	+	HAVANA	protein_coding	APOC3	VAI	Cardiometabolic
	11:116778201:G:C	11:116786072:C:A	11	116786072	C	A	7.87	0.782	3.92E-21	3886	0.818579	-0.274275	3.28245	1.81175	-0.151387	chr11,116689766,116707937	chr11,116653884,116657529	5.56	chr11	116819050	116837221	chr11	116783168	116786813	NO	YES	NO	GSM5014501	HepG2_Cell_Line	chr11	116835751	116837622	1872	116835551	116837822	-	HAVANA	protein_coding	APOA1	VAI	Cardiometabolic
	11:116778201:G:C	11:116791110:T:C	11	116791110	T	C	12.9	0.759	1.21E-21	3886	0.823726	-0.281691	3.37431	1.83693	-0.153349	chr11,116657530,116663529	chr11,116640801,116647666	5.77	chr11	116786814	116792813	chr11	116770085	116776950	YES	NO	NO	GSM5014501	HepG2_Cell_Line	chr11	116773799	116788039	14241	116773599	116788239	-	HAVANA	protein_coding	ZPR1	VAI	Cardiometabolic
	11:116778201:G:C	11:116791110:T:C	11	116791110	T	C	12.9	0.759	1.21E-21	3886	0.823726	-0.281691	3.37431	1.83693	-0.153349	chr11,116657530,116663529	chr11,117014364,117016742	7.54	chr11	116786814	116792813	chr11	117143648	117146026	YES	NO	NO	GSM5014501	HepG2_Cell_Line	chr11	117144284	117176894	32611	117144084	117177094	+	HAVANA	protein_coding	PAFAH1B2	VAI	Cardiometabolic
	11:116778201:G:C	11:116791110:T:C	11	116791110	T	C	12.9	0.759	1.21E-21	3886	0.823726	-0.281691	3.37431	1.83693	-0.153349	chr11,116689766,116707937	chr11,116657530,116663529	5.69	chr11	116819050	116837221	chr11	116786814	116792813	NO	YES	NO	GSM5014501	HepG2_Cell_Line	chr11	116820700	116823304	2605	116820500	116823504	-	HAVANA	protein_coding	APOA4	VAI	Cardiometabolic
	11:116778201:G:C	11:116791110:T:C	11	116791110	T	C	12.9	0.759	1.21E-21	3886	0.823726	-0.281691	3.37431	1.83693	-0.153349	chr11,116689766,116707937	chr11,116657530,116663529	5.69	chr11	116819050	116837221	chr11	116786814	116792813	NO	YES	NO	GSM5014501	HepG2_Cell_Line	chr11	116829706	116833072	3367	116829506	116833272	+	HAVANA	protein_coding	APOC3	VAI	Cardiometabolic
	11:116778201:G:C	11:116791110:T:C	11	116791110	T	C	12.9	0.759	1.21E-21	3886	0.823726	-0.281691	3.37431	1.83693	-0.153349	chr11,116689766,116707937	chr11,116657530,116663529	5.69	chr11	116819050	116837221	chr11	116786814	116792813	NO	YES	NO	GSM5014501	HepG2_Cell_Line	chr11	116835751	116837622	1872	116835551	116837822	-	HAVANA	protein_coding	APOA1	VAI	Cardiometabolic
	11:116792991:G:A	11:116789970:G:A	11	116789970	G	A	-3.02	0.716	4.34E-18	3886	0.787442	-0.240062	2.97814	1.72573	-0.139108	chr11,116657530,116663529	chr11,116640801,116647666	5.77	chr11	116786814	116792813	chr11	116770085	116776950	YES	NO	NO	GSM5014501	HepG2_Cell_Line	chr11	116773799	116788039	14241	116773599	116788239	-	HAVANA	protein_coding	ZPR1	VAI	Cardiometabolic
	11:116792991:G:A	11:116789970:G:A	11	116789970	G	A	-3.02	0.716	4.34E-18	3886	0.787442	-0.240062	2.97814	1.72573	-0.139108	chr11,116657530,116663529	chr11,117014364,117016742	7.54	chr11	116786814	116792813	chr11	117143648	117146026	YES	NO	NO	GSM5014501	HepG2_Cell_Line	chr11	117144284	117176894	32611	117144084	117177094	+	HAVANA	protein_coding	PAFAH1B2	VAI	Cardiometabolic
	11:116792991:G:A	11:116789970:G:A	11	116789970	G	A	-3.02	0.716	4.34E-18	3886	0.787442	-0.240062	2.97814	1.72573	-0.139108	chr11,116689766,116707937	chr11,116657530,116663529	5.69	chr11	116819050	116837221	chr11	116786814	116792813	NO	YES	NO	GSM5014501	HepG2_Cell_Line	chr11	116820700	116823304	2605	116820500	116823504	-	HAVANA	protein_coding	APOA4	VAI	Cardiometabolic
	11:116792991:G:A	11:116789970:G:A	11	116789970	G	A	-3.02	0.716	4.34E-18	3886	0.787442	-0.240062	2.97814	1.72573	-0.139108	chr11,116689766,116707937	chr11,116657530,116663529	5.69	chr11	116819050	116837221	chr11	116786814	116792813	NO	YES	NO	GSM5014501	HepG2_Cell_Line	chr11	116829706	116833072	3367	116829506	116833272	+	HAVANA	protein_coding	APOC3	VAI	Cardiometabolic
	11:116792991:G:A	11:116789970:G:A	11	116789970	G	A	-3.02	0.716	4.34E-18	3886	0.787442	-0.240062	2.97814	1.72573	-0.139108	chr11,116689766,116707937	chr11,116657530,116663529	5.69	chr11	116819050	116837221	chr11	116786814	116792813	NO	YES	NO	GSM5014501	HepG2_Cell_Line	chr11	116835751	116837622	1872	116835551	116837822	-	HAVANA	protein_coding	APOA1	VAI	Cardiometabolic
	11:116792991:G:A	11:116791863:C:T	11	116791863	C	T	-1.13	0.999	1.60E-23	3886	0.807257	-0.285474	3.16839	1.78	-0.160379	chr11,116657530,116663529	chr11,116640801,116647666	5.77	chr11	116786814	116792813	chr11	116770085	116776950	YES	NO	NO	GSM5014501	HepG2_Cell_Line	chr11	116773799	116788039	14241	116773599	116788239	-	HAVANA	protein_coding	ZPR1	VAI	Cardiometabolic
	11:116792991:G:A	11:116791863:C:T	11	116791863	C	T	-1.13	0.999	1.60E-23	3886	0.807257	-0.285474	3.16839	1.78	-0.160379	chr11,116657530,116663529	chr11,117014364,117016742	7.54	chr11	116786814	116792813	chr11	117143648	117146026	YES	NO	NO	GSM5014501	HepG2_Cell_Line	chr11	117144284	117176894	32611	117144084	117177094	+	HAVANA	protein_coding	PAFAH1B2	VAI	Cardiometabolic
	11:116792991:G:A	11:116791863:C:T	11	116791863	C	T	-1.13	0.999	1.60E-23	3886	0.807257	-0.285474	3.16839	1.78	-0.160379	chr11,116689766,116707937	chr11,116657530,116663529	5.69	chr11	116819050	116837221	chr11	116786814	116792813	NO	YES	NO	GSM5014501	HepG2_Cell_Line	chr11	116820700	116823304	2605	116820500	116823504	-	HAVANA	protein_coding	APOA4	VAI	Cardiometabolic
	11:116792991:G:A	11:116791863:C:T	11	116791863	C	T	-1.13	0.999	1.60E-23	3886	0.807257	-0.285474	3.16839	1.78	-0.160379	chr11,116689766,116707937	chr11,116657530,116663529	5.69	chr11	116819050	116837221	chr11	116786814	116792813	NO	YES	NO	GSM5014501	HepG2_Cell_Line	chr11	116829706	116833072	3367	116829506	116833272	+	HAVANA	protein_coding	APOC3	VAI	Cardiometabolic
	11:116792991:G:A	11:116791863:C:T	11	116791863	C	T	-1.13	0.999	1.60E-23	3886	0.807257	-0.285474	3.16839	1.78	-0.160379	chr11,116689766,116707937	chr11,116657530,116663529	5.69	chr11	116819050	116837221	chr11	116786814	116792813	NO	YES	NO	GSM5014501	HepG2_Cell_Line	chr11	116835751	116837622	1872	116835551	116837822	-	HAVANA	protein_coding	APOA1	VAI	Cardiometabolic
	11:116753987:G:T	11:116741111:A:T	11	116741111	A	T	-12.9	0.821	4.74E-14	3886	0.733917	-0.192269	2.52628	1.58943	-0.120967	chr11,117014364,117016742	chr11,116606391,116617497	5.31	chr11	117143648	117146026	chr11	116735675	116746781	NO	YES	NO	GSM5014501	HepG2_Cell_Line	chr11	117144284	117176894	32611	117144084	117177094	+	HAVANA	protein_coding	PAFAH1B2	VAI	Cardiometabolic
	11:116752497:TA:T	11:116786845:C:T	11	116786845	C	T	34.3	0.793	8.40E-17	3886	0.687339	-0.202816	2.30499	1.51822	-0.133588	chr11,116657530,116663529	chr11,116640801,116647666	5.77	chr11	116786814	116792813	chr11	116770085	116776950	YES	NO	NO	GSM5014501	HepG2_Cell_Line	chr11	116773799	116788039	14241	116773599	116788239	-	HAVANA	protein_coding	ZPR1	VAI	Cardiometabolic
	11:116752497:TA:T	11:116786845:C:T	11	116786845	C	T	34.3	0.793	8.40E-17	3886	0.687339	-0.202816	2.30499	1.51822	-0.133588	chr11,116657530,116663529	chr11,117014364,117016742	7.54	chr11	116786814	116792813	chr11	117143648	117146026	YES	NO	NO	GSM5014501	HepG2_Cell_Line	chr11	117144284	117176894	32611	117144084	117177094	+	HAVANA	protein_coding	PAFAH1B2	VAI	Cardiometabolic
	11:116752497:TA:T	11:116786845:C:T	11	116786845	C	T	34.3	0.793	8.40E-17	3886	0.687339	-0.202816	2.30499	1.51822	-0.133588	chr11,116689766,116707937	chr11,116657530,116663529	5.69	chr11	116819050	116837221	chr11	116786814	116792813	NO	YES	NO	GSM5014501	HepG2_Cell_Line	chr11	116820700	116823304	2605	116820500	116823504	-	HAVANA	protein_coding	APOA4	VAI	Cardiometabolic
	11:116752497:TA:T	11:116786845:C:T	11	116786845	C	T	34.3	0.793	8.40E-17	3886	0.687339	-0.202816	2.30499	1.51822	-0.133588	chr11,116689766,116707937	chr11,116657530,116663529	5.69	chr11	116819050	116837221	chr11	116786814	116792813	NO	YES	NO	GSM5014501	HepG2_Cell_Line	chr11	116829706	116833072	3367	116829506	116833272	+	HAVANA	protein_coding	APOC3	VAI	Cardiometabolic
	11:116752497:TA:T	11:116786845:C:T	11	116786845	C	T	34.3	0.793	8.40E-17	3886	0.687339	-0.202816	2.30499	1.51822	-0.133588	chr11,116689766,116707937	chr11,116657530,116663529	5.69	chr11	116819050	116837221	chr11	116786814	116792813	NO	YES	NO	GSM5014501	HepG2_Cell_Line	chr11	116835751	116837622	1872	116835551	116837822	-	HAVANA	protein_coding	APOA1	VAI	Cardiometabolic
(INDEX)	11:116738598:G:GCA	11:116738598:G:GCA	11	116738598	G	GCA	0	1	1.27E-08	3886	0.243181	0.151456	2.75202	1.65892	0.0912979	chr11,117014364,117016742	chr11,116606391,116617497	5.31	chr11	117143648	117146026	chr11	116735675	116746781	NO	YES	NO	GSM5014501	HepG2_Cell_Line	chr11	117144284	117176894	32611	117144084	117177094	+	HAVANA	protein_coding	PAFAH1B2	VAI	Cardiometabolic
(INDEX)	11:116836968:A:G	11:116836968:A:G	11	116836968	A	G	0	1	1.57E-08	3886	0.655044	-0.136153	2.25226	1.50075	-0.0907231	chr11,116689766,116707937	chr11,116640801,116647666	5.09	chr11	116819050	116837221	chr11	116770085	116776950	YES	NO	NO	GSM5014501	HepG2_Cell_Line	chr11	116773799	116788039	14241	116773599	116788239	-	HAVANA	protein_coding	ZPR1	VAI	Cardiometabolic
(INDEX)	11:116836968:A:G	11:116836968:A:G	11	116836968	A	G	0	1	1.57E-08	3886	0.655044	-0.136153	2.25226	1.50075	-0.0907231	chr11,116689766,116707937	chr11,116657530,116663529	5.69	chr11	116819050	116837221	chr11	116786814	116792813	YES	NO	NO	GSM5014501	HepG2_Cell_Line	chr11	116789367	116792420	3054	116789167	116792620	-	HAVANA	protein_coding	APOA5	VAI	Cardiometabolic
(INDEX)	11:116836968:A:G	11:116836968:A:G	11	116836968	A	G	0	1	1.57E-08	3886	0.655044	-0.136153	2.25226	1.50075	-0.0907231	chr11,116689766,116707937	chr11,117014364,117016742	11.81	chr11	116819050	116837221	chr11	117143648	117146026	YES	NO	NO	GSM5014501	HepG2_Cell_Line	chr11	117144284	117176894	32611	117144084	117177094	+	HAVANA	protein_coding	PAFAH1B2	VAI	Cardiometabolic
(INDEX)	11:116836968:A:G	11:116836968:A:G	11	116836968	A	G	0	1	1.57E-08	3886	0.655044	-0.136153	2.25226	1.50075	-0.0907231	chr11,117184785,117190088	chr11,116689766,116707937	6.25	chr11	117314069	117319372	chr11	116819050	116837221	NO	YES	NO	GSM5014501	HepG2_Cell_Line	chr11	117314557	117413266	98710	117314357	117413466	+	HAVANA	protein_coding	CEP164	VAI	Cardiometabolic
	11:116836968:A:G	11:116830144:C:T	11	116830144	C	T	-6.82	0.878	8.97E-08	3886	0.65247	-0.128737	2.25189	1.50063	-0.0857886	chr11,116689766,116707937	chr11,116640801,116647666	5.09	chr11	116819050	116837221	chr11	116770085	116776950	YES	NO	NO	GSM5014501	HepG2_Cell_Line	chr11	116773799	116788039	14241	116773599	116788239	-	HAVANA	protein_coding	ZPR1	VAI	Cardiometabolic
	11:116836968:A:G	11:116830144:C:T	11	116830144	C	T	-6.82	0.878	8.97E-08	3886	0.65247	-0.128737	2.25189	1.50063	-0.0857886	chr11,116689766,116707937	chr11,116657530,116663529	5.69	chr11	116819050	116837221	chr11	116786814	116792813	YES	NO	NO	GSM5014501	HepG2_Cell_Line	chr11	116789367	116792420	3054	116789167	116792620	-	HAVANA	protein_coding	APOA5	VAI	Cardiometabolic
	11:116836968:A:G	11:116830144:C:T	11	116830144	C	T	-6.82	0.878	8.97E-08	3886	0.65247	-0.128737	2.25189	1.50063	-0.0857886	chr11,116689766,116707937	chr11,117014364,117016742	11.81	chr11	116819050	116837221	chr11	117143648	117146026	YES	NO	NO	GSM5014501	HepG2_Cell_Line	chr11	117144284	117176894	32611	117144084	117177094	+	HAVANA	protein_coding	PAFAH1B2	VAI	Cardiometabolic
	11:116836968:A:G	11:116830144:C:T	11	116830144	C	T	-6.82	0.878	8.97E-08	3886	0.65247	-0.128737	2.25189	1.50063	-0.0857886	chr11,117184785,117190088	chr11,116689766,116707937	6.25	chr11	117314069	117319372	chr11	116819050	116837221	NO	YES	NO	GSM5014501	HepG2_Cell_Line	chr11	117314557	117413266	98710	117314357	117413466	+	HAVANA	protein_coding	CEP164	VAI	Cardiometabolic
	11:116836968:A:G	11:116831134:T:C	11	116831134	T	C	-5.83	0.938	8.48E-08	3886	0.655687	-0.128634	2.23986	1.49662	-0.0859499	chr11,116689766,116707937	chr11,116640801,116647666	5.09	chr11	116819050	116837221	chr11	116770085	116776950	YES	NO	NO	GSM5014501	HepG2_Cell_Line	chr11	116773799	116788039	14241	116773599	116788239	-	HAVANA	protein_coding	ZPR1	VAI	Cardiometabolic
	11:116836968:A:G	11:116831134:T:C	11	116831134	T	C	-5.83	0.938	8.48E-08	3886	0.655687	-0.128634	2.23986	1.49662	-0.0859499	chr11,116689766,116707937	chr11,116657530,116663529	5.69	chr11	116819050	116837221	chr11	116786814	116792813	YES	NO	NO	GSM5014501	HepG2_Cell_Line	chr11	116789367	116792420	3054	116789167	116792620	-	HAVANA	protein_coding	APOA5	VAI	Cardiometabolic
	11:116836968:A:G	11:116831134:T:C	11	116831134	T	C	-5.83	0.938	8.48E-08	3886	0.655687	-0.128634	2.23986	1.49662	-0.0859499	chr11,116689766,116707937	chr11,117014364,117016742	11.81	chr11	116819050	116837221	chr11	117143648	117146026	YES	NO	NO	GSM5014501	HepG2_Cell_Line	chr11	117144284	117176894	32611	117144084	117177094	+	HAVANA	protein_coding	PAFAH1B2	VAI	Cardiometabolic
	11:116836968:A:G	11:116831134:T:C	11	116831134	T	C	-5.83	0.938	8.48E-08	3886	0.655687	-0.128634	2.23986	1.49662	-0.0859499	chr11,117184785,117190088	chr11,116689766,116707937	6.25	chr11	117314069	117319372	chr11	116819050	116837221	NO	YES	NO	GSM5014501	HepG2_Cell_Line	chr11	117314557	117413266	98710	117314357	117413466	+	HAVANA	protein_coding	CEP164	VAI	Cardiometabolic
	11:116836968:A:G	11:116831407:T:C	11	116831407	T	C	-5.56	0.949	1.05E-07	3886	0.654272	-0.127904	2.24759	1.4992	-0.085315	chr11,116689766,116707937	chr11,116640801,116647666	5.09	chr11	116819050	116837221	chr11	116770085	116776950	YES	NO	NO	GSM5014501	HepG2_Cell_Line	chr11	116773799	116788039	14241	116773599	116788239	-	HAVANA	protein_coding	ZPR1	VAI	Cardiometabolic
	11:116836968:A:G	11:116831407:T:C	11	116831407	T	C	-5.56	0.949	1.05E-07	3886	0.654272	-0.127904	2.24759	1.4992	-0.085315	chr11,116689766,116707937	chr11,116657530,116663529	5.69	chr11	116819050	116837221	chr11	116786814	116792813	YES	NO	NO	GSM5014501	HepG2_Cell_Line	chr11	116789367	116792420	3054	116789167	116792620	-	HAVANA	protein_coding	APOA5	VAI	Cardiometabolic
	11:116836968:A:G	11:116831407:T:C	11	116831407	T	C	-5.56	0.949	1.05E-07	3886	0.654272	-0.127904	2.24759	1.4992	-0.085315	chr11,116689766,116707937	chr11,117014364,117016742	11.81	chr11	116819050	116837221	chr11	117143648	117146026	YES	NO	NO	GSM5014501	HepG2_Cell_Line	chr11	117144284	117176894	32611	117144084	117177094	+	HAVANA	protein_coding	PAFAH1B2	VAI	Cardiometabolic
	11:116836968:A:G	11:116831407:T:C	11	116831407	T	C	-5.56	0.949	1.05E-07	3886	0.654272	-0.127904	2.24759	1.4992	-0.085315	chr11,117184785,117190088	chr11,116689766,116707937	6.25	chr11	117314069	117319372	chr11	116819050	116837221	NO	YES	NO	GSM5014501	HepG2_Cell_Line	chr11	117314557	117413266	98710	117314357	117413466	+	HAVANA	protein_coding	CEP164	VAI	Cardiometabolic
	11:116836968:A:G	11:116831646:T:C	11	116831646	T	C	-5.32	0.702	1.03E-06	3886	0.58492	-0.112343	2.05397	1.43317	-0.0783879	chr11,116689766,116707937	chr11,116640801,116647666	5.09	chr11	116819050	116837221	chr11	116770085	116776950	YES	NO	NO	GSM5014501	HepG2_Cell_Line	chr11	116773799	116788039	14241	116773599	116788239	-	HAVANA	protein_coding	ZPR1	VAI	Cardiometabolic
	11:116836968:A:G	11:116831646:T:C	11	116831646	T	C	-5.32	0.702	1.03E-06	3886	0.58492	-0.112343	2.05397	1.43317	-0.0783879	chr11,116689766,116707937	chr11,116657530,116663529	5.69	chr11	116819050	116837221	chr11	116786814	116792813	YES	NO	NO	GSM5014501	HepG2_Cell_Line	chr11	116789367	116792420	3054	116789167	116792620	-	HAVANA	protein_coding	APOA5	VAI	Cardiometabolic
	11:116836968:A:G	11:116831646:T:C	11	116831646	T	C	-5.32	0.702	1.03E-06	3886	0.58492	-0.112343	2.05397	1.43317	-0.0783879	chr11,116689766,116707937	chr11,117014364,117016742	11.81	chr11	116819050	116837221	chr11	117143648	117146026	YES	NO	NO	GSM5014501	HepG2_Cell_Line	chr11	117144284	117176894	32611	117144084	117177094	+	HAVANA	protein_coding	PAFAH1B2	VAI	Cardiometabolic
	11:116836968:A:G	11:116831646:T:C	11	116831646	T	C	-5.32	0.702	1.03E-06	3886	0.58492	-0.112343	2.05397	1.43317	-0.0783879	chr11,117184785,117190088	chr11,116689766,116707937	6.25	chr11	117314069	117319372	chr11	116819050	116837221	NO	YES	NO	GSM5014501	HepG2_Cell_Line	chr11	117314557	117413266	98710	117314357	117413466	+	HAVANA	protein_coding	CEP164	VAI	Cardiometabolic
	11:116836968:A:G	11:116832430:C:T	11	116832430	C	T	-4.54	0.706	1.28E-06	3886	0.583634	-0.111259	2.05043	1.43193	-0.0776985	chr11,116689766,116707937	chr11,116640801,116647666	5.09	chr11	116819050	116837221	chr11	116770085	116776950	YES	NO	NO	GSM5014501	HepG2_Cell_Line	chr11	116773799	116788039	14241	116773599	116788239	-	HAVANA	protein_coding	ZPR1	VAI	Cardiometabolic
	11:116836968:A:G	11:116832430:C:T	11	116832430	C	T	-4.54	0.706	1.28E-06	3886	0.583634	-0.111259	2.05043	1.43193	-0.0776985	chr11,116689766,116707937	chr11,116657530,116663529	5.69	chr11	116819050	116837221	chr11	116786814	116792813	YES	NO	NO	GSM5014501	HepG2_Cell_Line	chr11	116789367	116792420	3054	116789167	116792620	-	HAVANA	protein_coding	APOA5	VAI	Cardiometabolic
	11:116836968:A:G	11:116832430:C:T	11	116832430	C	T	-4.54	0.706	1.28E-06	3886	0.583634	-0.111259	2.05043	1.43193	-0.0776985	chr11,116689766,116707937	chr11,117014364,117016742	11.81	chr11	116819050	116837221	chr11	117143648	117146026	YES	NO	NO	GSM5014501	HepG2_Cell_Line	chr11	117144284	117176894	32611	117144084	117177094	+	HAVANA	protein_coding	PAFAH1B2	VAI	Cardiometabolic
	11:116836968:A:G	11:116832430:C:T	11	116832430	C	T	-4.54	0.706	1.28E-06	3886	0.583634	-0.111259	2.05043	1.43193	-0.0776985	chr11,117184785,117190088	chr11,116689766,116707937	6.25	chr11	117314069	117319372	chr11	116819050	116837221	NO	YES	NO	GSM5014501	HepG2_Cell_Line	chr11	117314557	117413266	98710	117314357	117413466	+	HAVANA	protein_coding	CEP164	VAI	Cardiometabolic
	11:116836968:A:G	11:116832924:G:C	11	116832924	G	C	-4.04	0.952	1.32E-07	3886	0.6544	-0.126837	2.24462	1.49821	-0.0846593	chr11,116689766,116707937	chr11,116640801,116647666	5.09	chr11	116819050	116837221	chr11	116770085	116776950	YES	NO	NO	GSM5014501	HepG2_Cell_Line	chr11	116773799	116788039	14241	116773599	116788239	-	HAVANA	protein_coding	ZPR1	VAI	Cardiometabolic
	11:116836968:A:G	11:116832924:G:C	11	116832924	G	C	-4.04	0.952	1.32E-07	3886	0.6544	-0.126837	2.24462	1.49821	-0.0846593	chr11,116689766,116707937	chr11,116657530,116663529	5.69	chr11	116819050	116837221	chr11	116786814	116792813	YES	NO	NO	GSM5014501	HepG2_Cell_Line	chr11	116789367	116792420	3054	116789167	116792620	-	HAVANA	protein_coding	APOA5	VAI	Cardiometabolic
	11:116836968:A:G	11:116832924:G:C	11	116832924	G	C	-4.04	0.952	1.32E-07	3886	0.6544	-0.126837	2.24462	1.49821	-0.0846593	chr11,116689766,116707937	chr11,117014364,117016742	11.81	chr11	116819050	116837221	chr11	117143648	117146026	YES	NO	NO	GSM5014501	HepG2_Cell_Line	chr11	117144284	117176894	32611	117144084	117177094	+	HAVANA	protein_coding	PAFAH1B2	VAI	Cardiometabolic
	11:116836968:A:G	11:116832924:G:C	11	116832924	G	C	-4.04	0.952	1.32E-07	3886	0.6544	-0.126837	2.24462	1.49821	-0.0846593	chr11,117184785,117190088	chr11,116689766,116707937	6.25	chr11	117314069	117319372	chr11	116819050	116837221	NO	YES	NO	GSM5014501	HepG2_Cell_Line	chr11	117314557	117413266	98710	117314357	117413466	+	HAVANA	protein_coding	CEP164	VAI	Cardiometabolic
	11:116836968:A:G	11:116833462:C:A	11	116833462	C	A	-3.51	0.798	5.56E-07	3886	0.611683	-0.117096	2.1253	1.45784	-0.0803215	chr11,116689766,116707937	chr11,116640801,116647666	5.09	chr11	116819050	116837221	chr11	116770085	116776950	YES	NO	NO	GSM5014501	HepG2_Cell_Line	chr11	116773799	116788039	14241	116773599	116788239	-	HAVANA	protein_coding	ZPR1	VAI	Cardiometabolic
	11:116836968:A:G	11:116833462:C:A	11	116833462	C	A	-3.51	0.798	5.56E-07	3886	0.611683	-0.117096	2.1253	1.45784	-0.0803215	chr11,116689766,116707937	chr11,116657530,116663529	5.69	chr11	116819050	116837221	chr11	116786814	116792813	YES	NO	NO	GSM5014501	HepG2_Cell_Line	chr11	116789367	116792420	3054	116789167	116792620	-	HAVANA	protein_coding	APOA5	VAI	Cardiometabolic
	11:116836968:A:G	11:116833462:C:A	11	116833462	C	A	-3.51	0.798	5.56E-07	3886	0.611683	-0.117096	2.1253	1.45784	-0.0803215	chr11,116689766,116707937	chr11,117014364,117016742	11.81	chr11	116819050	116837221	chr11	117143648	117146026	YES	NO	NO	GSM5014501	HepG2_Cell_Line	chr11	117144284	117176894	32611	117144084	117177094	+	HAVANA	protein_coding	PAFAH1B2	VAI	Cardiometabolic
	11:116836968:A:G	11:116833462:C:A	11	116833462	C	A	-3.51	0.798	5.56E-07	3886	0.611683	-0.117096	2.1253	1.45784	-0.0803215	chr11,117184785,117190088	chr11,116689766,116707937	6.25	chr11	117314069	117319372	chr11	116819050	116837221	NO	YES	NO	GSM5014501	HepG2_Cell_Line	chr11	117314557	117413266	98710	117314357	117413466	+	HAVANA	protein_coding	CEP164	VAI	Cardiometabolic
	11:116836968:A:G	11:116834852:G:T	11	116834852	G	T	-2.12	0.942	6.95E-08	3886	0.655301	-0.129609	2.24378	1.49792	-0.0865257	chr11,116689766,116707937	chr11,116640801,116647666	5.09	chr11	116819050	116837221	chr11	116770085	116776950	YES	NO	NO	GSM5014501	HepG2_Cell_Line	chr11	116773799	116788039	14241	116773599	116788239	-	HAVANA	protein_coding	ZPR1	VAI	Cardiometabolic
	11:116836968:A:G	11:116834852:G:T	11	116834852	G	T	-2.12	0.942	6.95E-08	3886	0.655301	-0.129609	2.24378	1.49792	-0.0865257	chr11,116689766,116707937	chr11,116657530,116663529	5.69	chr11	116819050	116837221	chr11	116786814	116792813	YES	NO	NO	GSM5014501	HepG2_Cell_Line	chr11	116789367	116792420	3054	116789167	116792620	-	HAVANA	protein_coding	APOA5	VAI	Cardiometabolic
	11:116836968:A:G	11:116834852:G:T	11	116834852	G	T	-2.12	0.942	6.95E-08	3886	0.655301	-0.129609	2.24378	1.49792	-0.0865257	chr11,116689766,116707937	chr11,117014364,117016742	11.81	chr11	116819050	116837221	chr11	117143648	117146026	YES	NO	NO	GSM5014501	HepG2_Cell_Line	chr11	117144284	117176894	32611	117144084	117177094	+	HAVANA	protein_coding	PAFAH1B2	VAI	Cardiometabolic
	11:116836968:A:G	11:116834852:G:T	11	116834852	G	T	-2.12	0.942	6.95E-08	3886	0.655301	-0.129609	2.24378	1.49792	-0.0865257	chr11,117184785,117190088	chr11,116689766,116707937	6.25	chr11	117314069	117319372	chr11	116819050	116837221	NO	YES	NO	GSM5014501	HepG2_Cell_Line	chr11	117314557	117413266	98710	117314357	117413466	+	HAVANA	protein_coding	CEP164	VAI	Cardiometabolic
	11:116836968:A:G	11:116836622:A:G	11	116836622	A	G	-0.346	0.85	5.12E-08	3886	0.61773	-0.128051	2.14635	1.46504	-0.0874043	chr11,116689766,116707937	chr11,116640801,116647666	5.09	chr11	116819050	116837221	chr11	116770085	116776950	YES	NO	NO	GSM5014501	HepG2_Cell_Line	chr11	116773799	116788039	14241	116773599	116788239	-	HAVANA	protein_coding	ZPR1	VAI	Cardiometabolic
	11:116836968:A:G	11:116836622:A:G	11	116836622	A	G	-0.346	0.85	5.12E-08	3886	0.61773	-0.128051	2.14635	1.46504	-0.0874043	chr11,116689766,116707937	chr11,116657530,116663529	5.69	chr11	116819050	116837221	chr11	116786814	116792813	YES	NO	NO	GSM5014501	HepG2_Cell_Line	chr11	116789367	116792420	3054	116789167	116792620	-	HAVANA	protein_coding	APOA5	VAI	Cardiometabolic
	11:116836968:A:G	11:116836622:A:G	11	116836622	A	G	-0.346	0.85	5.12E-08	3886	0.61773	-0.128051	2.14635	1.46504	-0.0874043	chr11,116689766,116707937	chr11,117014364,117016742	11.81	chr11	116819050	116837221	chr11	117143648	117146026	YES	NO	NO	GSM5014501	HepG2_Cell_Line	chr11	117144284	117176894	32611	117144084	117177094	+	HAVANA	protein_coding	PAFAH1B2	VAI	Cardiometabolic
	11:116836968:A:G	11:116836622:A:G	11	116836622	A	G	-0.346	0.85	5.12E-08	3886	0.61773	-0.128051	2.14635	1.46504	-0.0874043	chr11,117184785,117190088	chr11,116689766,116707937	6.25	chr11	117314069	117319372	chr11	116819050	116837221	NO	YES	NO	GSM5014501	HepG2_Cell_Line	chr11	117314557	117413266	98710	117314357	117413466	+	HAVANA	protein_coding	CEP164	VAI	Cardiometabolic
	11:116836968:A:G	11:116836867:A:G	11	116836867	A	G	-0.101	0.999	1.78E-08	3886	0.654658	-0.135527	2.24867	1.49956	-0.0903781	chr11,116689766,116707937	chr11,116640801,116647666	5.09	chr11	116819050	116837221	chr11	116770085	116776950	YES	NO	NO	GSM5014501	HepG2_Cell_Line	chr11	116773799	116788039	14241	116773599	116788239	-	HAVANA	protein_coding	ZPR1	VAI	Cardiometabolic
	11:116836968:A:G	11:116836867:A:G	11	116836867	A	G	-0.101	0.999	1.78E-08	3886	0.654658	-0.135527	2.24867	1.49956	-0.0903781	chr11,116689766,116707937	chr11,116657530,116663529	5.69	chr11	116819050	116837221	chr11	116786814	116792813	YES	NO	NO	GSM5014501	HepG2_Cell_Line	chr11	116789367	116792420	3054	116789167	116792620	-	HAVANA	protein_coding	APOA5	VAI	Cardiometabolic
	11:116836968:A:G	11:116836867:A:G	11	116836867	A	G	-0.101	0.999	1.78E-08	3886	0.654658	-0.135527	2.24867	1.49956	-0.0903781	chr11,116689766,116707937	chr11,117014364,117016742	11.81	chr11	116819050	116837221	chr11	117143648	117146026	YES	NO	NO	GSM5014501	HepG2_Cell_Line	chr11	117144284	117176894	32611	117144084	117177094	+	HAVANA	protein_coding	PAFAH1B2	VAI	Cardiometabolic
	11:116836968:A:G	11:116836867:A:G	11	116836867	A	G	-0.101	0.999	1.78E-08	3886	0.654658	-0.135527	2.24867	1.49956	-0.0903781	chr11,117184785,117190088	chr11,116689766,116707937	6.25	chr11	117314069	117319372	chr11	116819050	116837221	NO	YES	NO	GSM5014501	HepG2_Cell_Line	chr11	117314557	117413266	98710	117314357	117413466	+	HAVANA	protein_coding	CEP164	VAI	Cardiometabolic
	11:116836968:A:G	11:116839451:C:CAT	11	116839451	C	CAT	2.48	0.714	6.58E-07	3886	0.592383	-0.114558	2.06087	1.43557	-0.0797995	chr11,116707938,116710820	chr11,116640801,116647666	5.98	chr11	116837222	116840104	chr11	116770085	116776950	YES	NO	NO	GSM5014501	HepG2_Cell_Line	chr11	116773799	116788039	14241	116773599	116788239	-	HAVANA	protein_coding	ZPR1	VAI	Cardiometabolic
	11:116836968:A:G	11:116839451:C:CAT	11	116839451	C	CAT	2.48	0.714	6.58E-07	3886	0.592383	-0.114558	2.06087	1.43557	-0.0797995	chr11,116707938,116710820	chr11,116657530,116663529	7.01	chr11	116837222	116840104	chr11	116786814	116792813	YES	NO	NO	GSM5014501	HepG2_Cell_Line	chr11	116789367	116792420	3054	116789167	116792620	-	HAVANA	protein_coding	APOA5	VAI	Cardiometabolic
	11:116836968:A:G	11:116839451:C:CAT	11	116839451	C	CAT	2.48	0.714	6.58E-07	3886	0.592383	-0.114558	2.06087	1.43557	-0.0797995	chr11,116707938,116710820	chr11,117014364,117016742	10.73	chr11	116837222	116840104	chr11	117143648	117146026	YES	NO	NO	GSM5014501	HepG2_Cell_Line	chr11	117144284	117176894	32611	117144084	117177094	+	HAVANA	protein_coding	PAFAH1B2	VAI	Cardiometabolic
	11:116804578:A:T	11:116822748:C:T	11	116822748	C	T	18.2	0.812	2.02E-07	3886	0.582347	-0.119681	2.05954	1.43511	-0.083395	chr11,116689766,116707937	chr11,116640801,116647666	5.09	chr11	116819050	116837221	chr11	116770085	116776950	YES	NO	NO	GSM5014501	HepG2_Cell_Line	chr11	116773799	116788039	14241	116773599	116788239	-	HAVANA	protein_coding	ZPR1	VAI	Cardiometabolic
	11:116804578:A:T	11:116822748:C:T	11	116822748	C	T	18.2	0.812	2.02E-07	3886	0.582347	-0.119681	2.05954	1.43511	-0.083395	chr11,116689766,116707937	chr11,116657530,116663529	5.69	chr11	116819050	116837221	chr11	116786814	116792813	YES	NO	NO	GSM5014501	HepG2_Cell_Line	chr11	116789367	116792420	3054	116789167	116792620	-	HAVANA	protein_coding	APOA5	VAI	Cardiometabolic
	11:116804578:A:T	11:116822748:C:T	11	116822748	C	T	18.2	0.812	2.02E-07	3886	0.582347	-0.119681	2.05954	1.43511	-0.083395	chr11,116689766,116707937	chr11,117014364,117016742	11.81	chr11	116819050	116837221	chr11	117143648	117146026	YES	NO	NO	GSM5014501	HepG2_Cell_Line	chr11	117144284	117176894	32611	117144084	117177094	+	HAVANA	protein_coding	PAFAH1B2	VAI	Cardiometabolic
	11:116804578:A:T	11:116822748:C:T	11	116822748	C	T	18.2	0.812	2.02E-07	3886	0.582347	-0.119681	2.05954	1.43511	-0.083395	chr11,117184785,117190088	chr11,116689766,116707937	6.25	chr11	117314069	117319372	chr11	116819050	116837221	NO	YES	NO	GSM5014501	HepG2_Cell_Line	chr11	117314557	117413266	98710	117314357	117413466	+	HAVANA	protein_coding	CEP164	VAI	Cardiometabolic
	11:116804578:A:T	11:116824222:A:G	11	116824222	A	G	19.6	0.812	1.95E-07	3886	0.582218	-0.119862	2.06025	1.43536	-0.0835068	chr11,116689766,116707937	chr11,116640801,116647666	5.09	chr11	116819050	116837221	chr11	116770085	116776950	YES	NO	NO	GSM5014501	HepG2_Cell_Line	chr11	116773799	116788039	14241	116773599	116788239	-	HAVANA	protein_coding	ZPR1	VAI	Cardiometabolic
	11:116804578:A:T	11:116824222:A:G	11	116824222	A	G	19.6	0.812	1.95E-07	3886	0.582218	-0.119862	2.06025	1.43536	-0.0835068	chr11,116689766,116707937	chr11,116657530,116663529	5.69	chr11	116819050	116837221	chr11	116786814	116792813	YES	NO	NO	GSM5014501	HepG2_Cell_Line	chr11	116789367	116792420	3054	116789167	116792620	-	HAVANA	protein_coding	APOA5	VAI	Cardiometabolic
	11:116804578:A:T	11:116824222:A:G	11	116824222	A	G	19.6	0.812	1.95E-07	3886	0.582218	-0.119862	2.06025	1.43536	-0.0835068	chr11,116689766,116707937	chr11,117014364,117016742	11.81	chr11	116819050	116837221	chr11	117143648	117146026	YES	NO	NO	GSM5014501	HepG2_Cell_Line	chr11	117144284	117176894	32611	117144084	117177094	+	HAVANA	protein_coding	PAFAH1B2	VAI	Cardiometabolic
	11:116804578:A:T	11:116824222:A:G	11	116824222	A	G	19.6	0.812	1.95E-07	3886	0.582218	-0.119862	2.06025	1.43536	-0.0835068	chr11,117184785,117190088	chr11,116689766,116707937	6.25	chr11	117314069	117319372	chr11	116819050	116837221	NO	YES	NO	GSM5014501	HepG2_Cell_Line	chr11	117314557	117413266	98710	117314357	117413466	+	HAVANA	protein_coding	CEP164	VAI	Cardiometabolic
(INDEX)	11:116821618:C:T	11:116821618:C:T	11	116821618	C	T	0	1	1.55E-07	3886	0.617602	-0.123354	2.14695	1.46525	-0.0841865	chr11,116689766,116707937	chr11,116640801,116647666	5.09	chr11	116819050	116837221	chr11	116770085	116776950	YES	NO	NO	GSM5014501	HepG2_Cell_Line	chr11	116773799	116788039	14241	116773599	116788239	-	HAVANA	protein_coding	ZPR1	VAI	Cardiometabolic
(INDEX)	11:116821618:C:T	11:116821618:C:T	11	116821618	C	T	0	1	1.55E-07	3886	0.617602	-0.123354	2.14695	1.46525	-0.0841865	chr11,116689766,116707937	chr11,116657530,116663529	5.69	chr11	116819050	116837221	chr11	116786814	116792813	YES	NO	NO	GSM5014501	HepG2_Cell_Line	chr11	116789367	116792420	3054	116789167	116792620	-	HAVANA	protein_coding	APOA5	VAI	Cardiometabolic
(INDEX)	11:116821618:C:T	11:116821618:C:T	11	116821618	C	T	0	1	1.55E-07	3886	0.617602	-0.123354	2.14695	1.46525	-0.0841865	chr11,116689766,116707937	chr11,117014364,117016742	11.81	chr11	116819050	116837221	chr11	117143648	117146026	YES	NO	NO	GSM5014501	HepG2_Cell_Line	chr11	117144284	117176894	32611	117144084	117177094	+	HAVANA	protein_coding	PAFAH1B2	VAI	Cardiometabolic
(INDEX)	11:116821618:C:T	11:116821618:C:T	11	116821618	C	T	0	1	1.55E-07	3886	0.617602	-0.123354	2.14695	1.46525	-0.0841865	chr11,117184785,117190088	chr11,116689766,116707937	6.25	chr11	117314069	117319372	chr11	116819050	116837221	NO	YES	NO	GSM5014501	HepG2_Cell_Line	chr11	117314557	117413266	98710	117314357	117413466	+	HAVANA	protein_coding	CEP164	VAI	Cardiometabolic
(INDEX)	11:116825064:A:G	11:116825064:A:G	11	116825064	A	G	0	1	1.80E-07	3886	0.617859	-0.122664	2.14574	1.46483	-0.0837391	chr11,116689766,116707937	chr11,116640801,116647666	5.09	chr11	116819050	116837221	chr11	116770085	116776950	YES	NO	NO	GSM5014501	HepG2_Cell_Line	chr11	116773799	116788039	14241	116773599	116788239	-	HAVANA	protein_coding	ZPR1	VAI	Cardiometabolic
(INDEX)	11:116825064:A:G	11:116825064:A:G	11	116825064	A	G	0	1	1.80E-07	3886	0.617859	-0.122664	2.14574	1.46483	-0.0837391	chr11,116689766,116707937	chr11,116657530,116663529	5.69	chr11	116819050	116837221	chr11	116786814	116792813	YES	NO	NO	GSM5014501	HepG2_Cell_Line	chr11	116789367	116792420	3054	116789167	116792620	-	HAVANA	protein_coding	APOA5	VAI	Cardiometabolic
(INDEX)	11:116825064:A:G	11:116825064:A:G	11	116825064	A	G	0	1	1.80E-07	3886	0.617859	-0.122664	2.14574	1.46483	-0.0837391	chr11,116689766,116707937	chr11,117014364,117016742	11.81	chr11	116819050	116837221	chr11	117143648	117146026	YES	NO	NO	GSM5014501	HepG2_Cell_Line	chr11	117144284	117176894	32611	117144084	117177094	+	HAVANA	protein_coding	PAFAH1B2	VAI	Cardiometabolic
(INDEX)	11:116825064:A:G	11:116825064:A:G	11	116825064	A	G	0	1	1.80E-07	3886	0.617859	-0.122664	2.14574	1.46483	-0.0837391	chr11,117184785,117190088	chr11,116689766,116707937	6.25	chr11	117314069	117319372	chr11	116819050	116837221	NO	YES	NO	GSM5014501	HepG2_Cell_Line	chr11	117314557	117413266	98710	117314357	117413466	+	HAVANA	protein_coding	CEP164	VAI	Cardiometabolic
(INDEX)	11:116813312:T:C	11:116813312:T:C	11	116813312	T	C	0	1	3.07E-07	3886	0.616701	-0.119517	2.11727	1.45508	-0.0821375	chr11,116689766,116707937	chr11,116681041,116684602	5.74	chr11	116819050	116837221	chr11	116810325	116813886	NO	YES	NO	GSM5014501	HepG2_Cell_Line	chr11	116820700	116823304	2605	116820500	116823504	-	HAVANA	protein_coding	APOA4	VAI	Cardiometabolic
(INDEX)	11:116813312:T:C	11:116813312:T:C	11	116813312	T	C	0	1	3.07E-07	3886	0.616701	-0.119517	2.11727	1.45508	-0.0821375	chr11,116689766,116707937	chr11,116681041,116684602	5.74	chr11	116819050	116837221	chr11	116810325	116813886	NO	YES	NO	GSM5014501	HepG2_Cell_Line	chr11	116829706	116833072	3367	116829506	116833272	+	HAVANA	protein_coding	APOC3	VAI	Cardiometabolic
(INDEX)	11:116813312:T:C	11:116813312:T:C	11	116813312	T	C	0	1	3.07E-07	3886	0.616701	-0.119517	2.11727	1.45508	-0.0821375	chr11,116689766,116707937	chr11,116681041,116684602	5.74	chr11	116819050	116837221	chr11	116810325	116813886	NO	YES	NO	GSM5014501	HepG2_Cell_Line	chr11	116835751	116837622	1872	116835551	116837822	-	HAVANA	protein_coding	APOA1	VAI	Cardiometabolic
(INDEX)	11:116810847:G:A	11:116810847:G:A	11	116810847	G	A	0	1	4.79E-07	3886	0.617859	-0.118022	2.13437	1.46095	-0.0807845	chr11,116689766,116707937	chr11,116681041,116684602	5.74	chr11	116819050	116837221	chr11	116810325	116813886	NO	YES	NO	GSM5014501	HepG2_Cell_Line	chr11	116820700	116823304	2605	116820500	116823504	-	HAVANA	protein_coding	APOA4	VAI	Cardiometabolic
(INDEX)	11:116810847:G:A	11:116810847:G:A	11	116810847	G	A	0	1	4.79E-07	3886	0.617859	-0.118022	2.13437	1.46095	-0.0807845	chr11,116689766,116707937	chr11,116681041,116684602	5.74	chr11	116819050	116837221	chr11	116810325	116813886	NO	YES	NO	GSM5014501	HepG2_Cell_Line	chr11	116829706	116833072	3367	116829506	116833272	+	HAVANA	protein_coding	APOC3	VAI	Cardiometabolic
(INDEX)	11:116810847:G:A	11:116810847:G:A	11	116810847	G	A	0	1	4.79E-07	3886	0.617859	-0.118022	2.13437	1.46095	-0.0807845	chr11,116689766,116707937	chr11,116681041,116684602	5.74	chr11	116819050	116837221	chr11	116810325	116813886	NO	YES	NO	GSM5014501	HepG2_Cell_Line	chr11	116835751	116837622	1872	116835551	116837822	-	HAVANA	protein_coding	APOA1	VAI	Cardiometabolic
(INDEX)	11:116811440:G:A	11:116811440:G:A	11	116811440	G	A	0	1	5.32E-07	3886	0.618116	-0.117517	2.13316	1.46053	-0.0804617	chr11,116689766,116707937	chr11,116681041,116684602	5.74	chr11	116819050	116837221	chr11	116810325	116813886	NO	YES	NO	GSM5014501	HepG2_Cell_Line	chr11	116820700	116823304	2605	116820500	116823504	-	HAVANA	protein_coding	APOA4	VAI	Cardiometabolic
(INDEX)	11:116811440:G:A	11:116811440:G:A	11	116811440	G	A	0	1	5.32E-07	3886	0.618116	-0.117517	2.13316	1.46053	-0.0804617	chr11,116689766,116707937	chr11,116681041,116684602	5.74	chr11	116819050	116837221	chr11	116810325	116813886	NO	YES	NO	GSM5014501	HepG2_Cell_Line	chr11	116829706	116833072	3367	116829506	116833272	+	HAVANA	protein_coding	APOC3	VAI	Cardiometabolic
(INDEX)	11:116811440:G:A	11:116811440:G:A	11	116811440	G	A	0	1	5.32E-07	3886	0.618116	-0.117517	2.13316	1.46053	-0.0804617	chr11,116689766,116707937	chr11,116681041,116684602	5.74	chr11	116819050	116837221	chr11	116810325	116813886	NO	YES	NO	GSM5014501	HepG2_Cell_Line	chr11	116835751	116837622	1872	116835551	116837822	-	HAVANA	protein_coding	APOA1	VAI	Cardiometabolic
(INDEX)	11:116813448:T:C	11:116813448:T:C	11	116813448	T	C	0	1	5.32E-07	3886	0.618116	-0.117517	2.13316	1.46053	-0.0804617	chr11,116689766,116707937	chr11,116681041,116684602	5.74	chr11	116819050	116837221	chr11	116810325	116813886	NO	YES	NO	GSM5014501	HepG2_Cell_Line	chr11	116820700	116823304	2605	116820500	116823504	-	HAVANA	protein_coding	APOA4	VAI	Cardiometabolic
(INDEX)	11:116813448:T:C	11:116813448:T:C	11	116813448	T	C	0	1	5.32E-07	3886	0.618116	-0.117517	2.13316	1.46053	-0.0804617	chr11,116689766,116707937	chr11,116681041,116684602	5.74	chr11	116819050	116837221	chr11	116810325	116813886	NO	YES	NO	GSM5014501	HepG2_Cell_Line	chr11	116829706	116833072	3367	116829506	116833272	+	HAVANA	protein_coding	APOC3	VAI	Cardiometabolic
(INDEX)	11:116813448:T:C	11:116813448:T:C	11	116813448	T	C	0	1	5.32E-07	3886	0.618116	-0.117517	2.13316	1.46053	-0.0804617	chr11,116689766,116707937	chr11,116681041,116684602	5.74	chr11	116819050	116837221	chr11	116810325	116813886	NO	YES	NO	GSM5014501	HepG2_Cell_Line	chr11	116835751	116837622	1872	116835551	116837822	-	HAVANA	protein_coding	APOA1	VAI	Cardiometabolic
(INDEX)	11:116830819:T:C	11:116830819:T:C	11	116830819	T	C	0	1	9.04E-07	3886	0.536927	-0.112374	2.03333	1.42595	-0.0788065	chr11,116689766,116707937	chr11,116640801,116647666	5.09	chr11	116819050	116837221	chr11	116770085	116776950	YES	NO	NO	GSM5014501	HepG2_Cell_Line	chr11	116773799	116788039	14241	116773599	116788239	-	HAVANA	protein_coding	ZPR1	VAI	Cardiometabolic
(INDEX)	11:116830819:T:C	11:116830819:T:C	11	116830819	T	C	0	1	9.04E-07	3886	0.536927	-0.112374	2.03333	1.42595	-0.0788065	chr11,116689766,116707937	chr11,116657530,116663529	5.69	chr11	116819050	116837221	chr11	116786814	116792813	YES	NO	NO	GSM5014501	HepG2_Cell_Line	chr11	116789367	116792420	3054	116789167	116792620	-	HAVANA	protein_coding	APOA5	VAI	Cardiometabolic
(INDEX)	11:116830819:T:C	11:116830819:T:C	11	116830819	T	C	0	1	9.04E-07	3886	0.536927	-0.112374	2.03333	1.42595	-0.0788065	chr11,116689766,116707937	chr11,117014364,117016742	11.81	chr11	116819050	116837221	chr11	117143648	117146026	YES	NO	NO	GSM5014501	HepG2_Cell_Line	chr11	117144284	117176894	32611	117144084	117177094	+	HAVANA	protein_coding	PAFAH1B2	VAI	Cardiometabolic
(INDEX)	11:116830819:T:C	11:116830819:T:C	11	116830819	T	C	0	1	9.04E-07	3886	0.536927	-0.112374	2.03333	1.42595	-0.0788065	chr11,117184785,117190088	chr11,116689766,116707937	6.25	chr11	117314069	117319372	chr11	116819050	116837221	NO	YES	NO	GSM5014501	HepG2_Cell_Line	chr11	117314557	117413266	98710	117314357	117413466	+	HAVANA	protein_coding	CEP164	VAI	Cardiometabolic
(INDEX)	11:116826822:T:C	11:116826822:T:C	11	116826822	T	C	0	1	1.34E-06	3886	0.500901	-0.10914	1.98014	1.40717	-0.0775597	chr11,116689766,116707937	chr11,116640801,116647666	5.09	chr11	116819050	116837221	chr11	116770085	116776950	YES	NO	NO	GSM5014501	HepG2_Cell_Line	chr11	116773799	116788039	14241	116773599	116788239	-	HAVANA	protein_coding	ZPR1	VAI	Cardiometabolic
(INDEX)	11:116826822:T:C	11:116826822:T:C	11	116826822	T	C	0	1	1.34E-06	3886	0.500901	-0.10914	1.98014	1.40717	-0.0775597	chr11,116689766,116707937	chr11,116657530,116663529	5.69	chr11	116819050	116837221	chr11	116786814	116792813	YES	NO	NO	GSM5014501	HepG2_Cell_Line	chr11	116789367	116792420	3054	116789167	116792620	-	HAVANA	protein_coding	APOA5	VAI	Cardiometabolic
(INDEX)	11:116826822:T:C	11:116826822:T:C	11	116826822	T	C	0	1	1.34E-06	3886	0.500901	-0.10914	1.98014	1.40717	-0.0775597	chr11,116689766,116707937	chr11,117014364,117016742	11.81	chr11	116819050	116837221	chr11	117143648	117146026	YES	NO	NO	GSM5014501	HepG2_Cell_Line	chr11	117144284	117176894	32611	117144084	117177094	+	HAVANA	protein_coding	PAFAH1B2	VAI	Cardiometabolic
(INDEX)	11:116826822:T:C	11:116826822:T:C	11	116826822	T	C	0	1	1.34E-06	3886	0.500901	-0.10914	1.98014	1.40717	-0.0775597	chr11,117184785,117190088	chr11,116689766,116707937	6.25	chr11	117314069	117319372	chr11	116819050	116837221	NO	YES	NO	GSM5014501	HepG2_Cell_Line	chr11	117314557	117413266	98710	117314357	117413466	+	HAVANA	protein_coding	CEP164	VAI	Cardiometabolic
	11:116826822:T:C	11:116828132:A:ATC	11	116828132	A	ATC	1.31	0.804	2.10E-05	3886	0.5193	-0.0960229	1.97894	1.40675	-0.0682588	chr11,116689766,116707937	chr11,116640801,116647666	5.09	chr11	116819050	116837221	chr11	116770085	116776950	YES	NO	NO	GSM5014501	HepG2_Cell_Line	chr11	116773799	116788039	14241	116773599	116788239	-	HAVANA	protein_coding	ZPR1	VAI	Cardiometabolic
	11:116826822:T:C	11:116828132:A:ATC	11	116828132	A	ATC	1.31	0.804	2.10E-05	3886	0.5193	-0.0960229	1.97894	1.40675	-0.0682588	chr11,116689766,116707937	chr11,116657530,116663529	5.69	chr11	116819050	116837221	chr11	116786814	116792813	YES	NO	NO	GSM5014501	HepG2_Cell_Line	chr11	116789367	116792420	3054	116789167	116792620	-	HAVANA	protein_coding	APOA5	VAI	Cardiometabolic
	11:116826822:T:C	11:116828132:A:ATC	11	116828132	A	ATC	1.31	0.804	2.10E-05	3886	0.5193	-0.0960229	1.97894	1.40675	-0.0682588	chr11,116689766,116707937	chr11,117014364,117016742	11.81	chr11	116819050	116837221	chr11	117143648	117146026	YES	NO	NO	GSM5014501	HepG2_Cell_Line	chr11	117144284	117176894	32611	117144084	117177094	+	HAVANA	protein_coding	PAFAH1B2	VAI	Cardiometabolic
	11:116826822:T:C	11:116828132:A:ATC	11	116828132	A	ATC	1.31	0.804	2.10E-05	3886	0.5193	-0.0960229	1.97894	1.40675	-0.0682588	chr11,117184785,117190088	chr11,116689766,116707937	6.25	chr11	117314069	117319372	chr11	116819050	116837221	NO	YES	NO	GSM5014501	HepG2_Cell_Line	chr11	117314557	117413266	98710	117314357	117413466	+	HAVANA	protein_coding	CEP164	VAI	Cardiometabolic
	11:116826822:T:C	11:116829268:A:C	11	116829268	A	C	2.45	0.854	1.32E-05	3886	0.476583	-0.0983936	1.9816	1.40769	-0.0698971	chr11,116689766,116707937	chr11,116640801,116647666	5.09	chr11	116819050	116837221	chr11	116770085	116776950	YES	NO	NO	GSM5014501	HepG2_Cell_Line	chr11	116773799	116788039	14241	116773599	116788239	-	HAVANA	protein_coding	ZPR1	VAI	Cardiometabolic
	11:116826822:T:C	11:116829268:A:C	11	116829268	A	C	2.45	0.854	1.32E-05	3886	0.476583	-0.0983936	1.9816	1.40769	-0.0698971	chr11,116689766,116707937	chr11,116657530,116663529	5.69	chr11	116819050	116837221	chr11	116786814	116792813	YES	NO	NO	GSM5014501	HepG2_Cell_Line	chr11	116789367	116792420	3054	116789167	116792620	-	HAVANA	protein_coding	APOA5	VAI	Cardiometabolic
	11:116826822:T:C	11:116829268:A:C	11	116829268	A	C	2.45	0.854	1.32E-05	3886	0.476583	-0.0983936	1.9816	1.40769	-0.0698971	chr11,116689766,116707937	chr11,117014364,117016742	11.81	chr11	116819050	116837221	chr11	117143648	117146026	YES	NO	NO	GSM5014501	HepG2_Cell_Line	chr11	117144284	117176894	32611	117144084	117177094	+	HAVANA	protein_coding	PAFAH1B2	VAI	Cardiometabolic
	11:116826822:T:C	11:116829268:A:C	11	116829268	A	C	2.45	0.854	1.32E-05	3886	0.476583	-0.0983936	1.9816	1.40769	-0.0698971	chr11,117184785,117190088	chr11,116689766,116707937	6.25	chr11	117314069	117319372	chr11	116819050	116837221	NO	YES	NO	GSM5014501	HepG2_Cell_Line	chr11	117314557	117413266	98710	117314357	117413466	+	HAVANA	protein_coding	CEP164	VAI	Cardiometabolic
	11:116826822:T:C	11:116829279:A:G	11	116829279	A	G	2.46	0.855	1.56E-05	3886	0.476454	-0.0975612	1.98072	1.40738	-0.0693211	chr11,116689766,116707937	chr11,116640801,116647666	5.09	chr11	116819050	116837221	chr11	116770085	116776950	YES	NO	NO	GSM5014501	HepG2_Cell_Line	chr11	116773799	116788039	14241	116773599	116788239	-	HAVANA	protein_coding	ZPR1	VAI	Cardiometabolic
	11:116826822:T:C	11:116829279:A:G	11	116829279	A	G	2.46	0.855	1.56E-05	3886	0.476454	-0.0975612	1.98072	1.40738	-0.0693211	chr11,116689766,116707937	chr11,116657530,116663529	5.69	chr11	116819050	116837221	chr11	116786814	116792813	YES	NO	NO	GSM5014501	HepG2_Cell_Line	chr11	116789367	116792420	3054	116789167	116792620	-	HAVANA	protein_coding	APOA5	VAI	Cardiometabolic
	11:116826822:T:C	11:116829279:A:G	11	116829279	A	G	2.46	0.855	1.56E-05	3886	0.476454	-0.0975612	1.98072	1.40738	-0.0693211	chr11,116689766,116707937	chr11,117014364,117016742	11.81	chr11	116819050	116837221	chr11	117143648	117146026	YES	NO	NO	GSM5014501	HepG2_Cell_Line	chr11	117144284	117176894	32611	117144084	117177094	+	HAVANA	protein_coding	PAFAH1B2	VAI	Cardiometabolic
	11:116826822:T:C	11:116829279:A:G	11	116829279	A	G	2.46	0.855	1.56E-05	3886	0.476454	-0.0975612	1.98072	1.40738	-0.0693211	chr11,117184785,117190088	chr11,116689766,116707937	6.25	chr11	117314069	117319372	chr11	116819050	116837221	NO	YES	NO	GSM5014501	HepG2_Cell_Line	chr11	117314557	117413266	98710	117314357	117413466	+	HAVANA	protein_coding	CEP164	VAI	Cardiometabolic
	11:116826822:T:C	11:116829283:G:GT	11	116829283	G	GT	2.46	0.847	2.04E-05	3886	0.474138	-0.09629	1.98441	1.40869	-0.0683542	chr11,116689766,116707937	chr11,116640801,116647666	5.09	chr11	116819050	116837221	chr11	116770085	116776950	YES	NO	NO	GSM5014501	HepG2_Cell_Line	chr11	116773799	116788039	14241	116773599	116788239	-	HAVANA	protein_coding	ZPR1	VAI	Cardiometabolic
	11:116826822:T:C	11:116829283:G:GT	11	116829283	G	GT	2.46	0.847	2.04E-05	3886	0.474138	-0.09629	1.98441	1.40869	-0.0683542	chr11,116689766,116707937	chr11,116657530,116663529	5.69	chr11	116819050	116837221	chr11	116786814	116792813	YES	NO	NO	GSM5014501	HepG2_Cell_Line	chr11	116789367	116792420	3054	116789167	116792620	-	HAVANA	protein_coding	APOA5	VAI	Cardiometabolic
	11:116826822:T:C	11:116829283:G:GT	11	116829283	G	GT	2.46	0.847	2.04E-05	3886	0.474138	-0.09629	1.98441	1.40869	-0.0683542	chr11,116689766,116707937	chr11,117014364,117016742	11.81	chr11	116819050	116837221	chr11	117143648	117146026	YES	NO	NO	GSM5014501	HepG2_Cell_Line	chr11	117144284	117176894	32611	117144084	117177094	+	HAVANA	protein_coding	PAFAH1B2	VAI	Cardiometabolic
	11:116826822:T:C	11:116829283:G:GT	11	116829283	G	GT	2.46	0.847	2.04E-05	3886	0.474138	-0.09629	1.98441	1.40869	-0.0683542	chr11,117184785,117190088	chr11,116689766,116707937	6.25	chr11	117314069	117319372	chr11	116819050	116837221	NO	YES	NO	GSM5014501	HepG2_Cell_Line	chr11	117314557	117413266	98710	117314357	117413466	+	HAVANA	protein_coding	CEP164	VAI	Cardiometabolic
	11:116826822:T:C	11:116829453:C:T	11	116829453	C	T	2.63	0.83	2.56E-05	3886	0.482759	-0.0948922	1.97392	1.40496	-0.0675407	chr11,116689766,116707937	chr11,116640801,116647666	5.09	chr11	116819050	116837221	chr11	116770085	116776950	YES	NO	NO	GSM5014501	HepG2_Cell_Line	chr11	116773799	116788039	14241	116773599	116788239	-	HAVANA	protein_coding	ZPR1	VAI	Cardiometabolic
	11:116826822:T:C	11:116829453:C:T	11	116829453	C	T	2.63	0.83	2.56E-05	3886	0.482759	-0.0948922	1.97392	1.40496	-0.0675407	chr11,116689766,116707937	chr11,116657530,116663529	5.69	chr11	116819050	116837221	chr11	116786814	116792813	YES	NO	NO	GSM5014501	HepG2_Cell_Line	chr11	116789367	116792420	3054	116789167	116792620	-	HAVANA	protein_coding	APOA5	VAI	Cardiometabolic
	11:116826822:T:C	11:116829453:C:T	11	116829453	C	T	2.63	0.83	2.56E-05	3886	0.482759	-0.0948922	1.97392	1.40496	-0.0675407	chr11,116689766,116707937	chr11,117014364,117016742	11.81	chr11	116819050	116837221	chr11	117143648	117146026	YES	NO	NO	GSM5014501	HepG2_Cell_Line	chr11	117144284	117176894	32611	117144084	117177094	+	HAVANA	protein_coding	PAFAH1B2	VAI	Cardiometabolic
	11:116826822:T:C	11:116829453:C:T	11	116829453	C	T	2.63	0.83	2.56E-05	3886	0.482759	-0.0948922	1.97392	1.40496	-0.0675407	chr11,117184785,117190088	chr11,116689766,116707937	6.25	chr11	117314069	117319372	chr11	116819050	116837221	NO	YES	NO	GSM5014501	HepG2_Cell_Line	chr11	117314557	117413266	98710	117314357	117413466	+	HAVANA	protein_coding	CEP164	VAI	Cardiometabolic
(INDEX)	11:116825964:C:T	11:116825964:C:T	11	116825964	C	T	0	1	1.41E-06	3886	0.501029	-0.108882	1.97917	1.40683	-0.0773953	chr11,116689766,116707937	chr11,116640801,116647666	5.09	chr11	116819050	116837221	chr11	116770085	116776950	YES	NO	NO	GSM5014501	HepG2_Cell_Line	chr11	116773799	116788039	14241	116773599	116788239	-	HAVANA	protein_coding	ZPR1	VAI	Cardiometabolic
(INDEX)	11:116825964:C:T	11:116825964:C:T	11	116825964	C	T	0	1	1.41E-06	3886	0.501029	-0.108882	1.97917	1.40683	-0.0773953	chr11,116689766,116707937	chr11,116657530,116663529	5.69	chr11	116819050	116837221	chr11	116786814	116792813	YES	NO	NO	GSM5014501	HepG2_Cell_Line	chr11	116789367	116792420	3054	116789167	116792620	-	HAVANA	protein_coding	APOA5	VAI	Cardiometabolic
(INDEX)	11:116825964:C:T	11:116825964:C:T	11	116825964	C	T	0	1	1.41E-06	3886	0.501029	-0.108882	1.97917	1.40683	-0.0773953	chr11,116689766,116707937	chr11,117014364,117016742	11.81	chr11	116819050	116837221	chr11	117143648	117146026	YES	NO	NO	GSM5014501	HepG2_Cell_Line	chr11	117144284	117176894	32611	117144084	117177094	+	HAVANA	protein_coding	PAFAH1B2	VAI	Cardiometabolic
(INDEX)	11:116825964:C:T	11:116825964:C:T	11	116825964	C	T	0	1	1.41E-06	3886	0.501029	-0.108882	1.97917	1.40683	-0.0773953	chr11,117184785,117190088	chr11,116689766,116707937	6.25	chr11	117314069	117319372	chr11	116819050	116837221	NO	YES	NO	GSM5014501	HepG2_Cell_Line	chr11	117314557	117413266	98710	117314357	117413466	+	HAVANA	protein_coding	CEP164	VAI	Cardiometabolic
(INDEX)	11:116826171:G:T	11:116826171:G:T	11	116826171	G	T	0	1	1.41E-06	3886	0.501029	-0.108882	1.97917	1.40683	-0.0773953	chr11,116689766,116707937	chr11,116640801,116647666	5.09	chr11	116819050	116837221	chr11	116770085	116776950	YES	NO	NO	GSM5014501	HepG2_Cell_Line	chr11	116773799	116788039	14241	116773599	116788239	-	HAVANA	protein_coding	ZPR1	VAI	Cardiometabolic
(INDEX)	11:116826171:G:T	11:116826171:G:T	11	116826171	G	T	0	1	1.41E-06	3886	0.501029	-0.108882	1.97917	1.40683	-0.0773953	chr11,116689766,116707937	chr11,116657530,116663529	5.69	chr11	116819050	116837221	chr11	116786814	116792813	YES	NO	NO	GSM5014501	HepG2_Cell_Line	chr11	116789367	116792420	3054	116789167	116792620	-	HAVANA	protein_coding	APOA5	VAI	Cardiometabolic
(INDEX)	11:116826171:G:T	11:116826171:G:T	11	116826171	G	T	0	1	1.41E-06	3886	0.501029	-0.108882	1.97917	1.40683	-0.0773953	chr11,116689766,116707937	chr11,117014364,117016742	11.81	chr11	116819050	116837221	chr11	117143648	117146026	YES	NO	NO	GSM5014501	HepG2_Cell_Line	chr11	117144284	117176894	32611	117144084	117177094	+	HAVANA	protein_coding	PAFAH1B2	VAI	Cardiometabolic
(INDEX)	11:116826171:G:T	11:116826171:G:T	11	116826171	G	T	0	1	1.41E-06	3886	0.501029	-0.108882	1.97917	1.40683	-0.0773953	chr11,117184785,117190088	chr11,116689766,116707937	6.25	chr11	117314069	117319372	chr11	116819050	116837221	NO	YES	NO	GSM5014501	HepG2_Cell_Line	chr11	117314557	117413266	98710	117314357	117413466	+	HAVANA	protein_coding	CEP164	VAI	Cardiometabolic
(INDEX)	11:116826401:C:A	11:116826401:C:A	11	116826401	C	A	0	1	1.41E-06	3886	0.501029	-0.108882	1.97917	1.40683	-0.0773953	chr11,116689766,116707937	chr11,116640801,116647666	5.09	chr11	116819050	116837221	chr11	116770085	116776950	YES	NO	NO	GSM5014501	HepG2_Cell_Line	chr11	116773799	116788039	14241	116773599	116788239	-	HAVANA	protein_coding	ZPR1	VAI	Cardiometabolic
(INDEX)	11:116826401:C:A	11:116826401:C:A	11	116826401	C	A	0	1	1.41E-06	3886	0.501029	-0.108882	1.97917	1.40683	-0.0773953	chr11,116689766,116707937	chr11,116657530,116663529	5.69	chr11	116819050	116837221	chr11	116786814	116792813	YES	NO	NO	GSM5014501	HepG2_Cell_Line	chr11	116789367	116792420	3054	116789167	116792620	-	HAVANA	protein_coding	APOA5	VAI	Cardiometabolic
(INDEX)	11:116826401:C:A	11:116826401:C:A	11	116826401	C	A	0	1	1.41E-06	3886	0.501029	-0.108882	1.97917	1.40683	-0.0773953	chr11,116689766,116707937	chr11,117014364,117016742	11.81	chr11	116819050	116837221	chr11	117143648	117146026	YES	NO	NO	GSM5014501	HepG2_Cell_Line	chr11	117144284	117176894	32611	117144084	117177094	+	HAVANA	protein_coding	PAFAH1B2	VAI	Cardiometabolic
(INDEX)	11:116826401:C:A	11:116826401:C:A	11	116826401	C	A	0	1	1.41E-06	3886	0.501029	-0.108882	1.97917	1.40683	-0.0773953	chr11,117184785,117190088	chr11,116689766,116707937	6.25	chr11	117314069	117319372	chr11	116819050	116837221	NO	YES	NO	GSM5014501	HepG2_Cell_Line	chr11	117314557	117413266	98710	117314357	117413466	+	HAVANA	protein_coding	CEP164	VAI	Cardiometabolic
(INDEX)	11:116826205:T:C	11:116826205:T:C	11	116826205	T	C	0	1	1.54E-06	3886	0.500772	-0.108541	1.9811	1.40752	-0.0771153	chr11,116689766,116707937	chr11,116640801,116647666	5.09	chr11	116819050	116837221	chr11	116770085	116776950	YES	NO	NO	GSM5014501	HepG2_Cell_Line	chr11	116773799	116788039	14241	116773599	116788239	-	HAVANA	protein_coding	ZPR1	VAI	Cardiometabolic
(INDEX)	11:116826205:T:C	11:116826205:T:C	11	116826205	T	C	0	1	1.54E-06	3886	0.500772	-0.108541	1.9811	1.40752	-0.0771153	chr11,116689766,116707937	chr11,116657530,116663529	5.69	chr11	116819050	116837221	chr11	116786814	116792813	YES	NO	NO	GSM5014501	HepG2_Cell_Line	chr11	116789367	116792420	3054	116789167	116792620	-	HAVANA	protein_coding	APOA5	VAI	Cardiometabolic
(INDEX)	11:116826205:T:C	11:116826205:T:C	11	116826205	T	C	0	1	1.54E-06	3886	0.500772	-0.108541	1.9811	1.40752	-0.0771153	chr11,116689766,116707937	chr11,117014364,117016742	11.81	chr11	116819050	116837221	chr11	117143648	117146026	YES	NO	NO	GSM5014501	HepG2_Cell_Line	chr11	117144284	117176894	32611	117144084	117177094	+	HAVANA	protein_coding	PAFAH1B2	VAI	Cardiometabolic
(INDEX)	11:116826205:T:C	11:116826205:T:C	11	116826205	T	C	0	1	1.54E-06	3886	0.500772	-0.108541	1.9811	1.40752	-0.0771153	chr11,117184785,117190088	chr11,116689766,116707937	6.25	chr11	117314069	117319372	chr11	116819050	116837221	NO	YES	NO	GSM5014501	HepG2_Cell_Line	chr11	117314557	117413266	98710	117314357	117413466	+	HAVANA	protein_coding	CEP164	VAI	Cardiometabolic
(INDEX)	11:116819407:T:C	11:116819407:T:C	11	116819407	T	C	0	1	1.55E-06	3886	0.50193	-0.108605	1.98408	1.40857	-0.0771028	chr11,116689766,116707937	chr11,116640801,116647666	5.09	chr11	116819050	116837221	chr11	116770085	116776950	YES	NO	NO	GSM5014501	HepG2_Cell_Line	chr11	116773799	116788039	14241	116773599	116788239	-	HAVANA	protein_coding	ZPR1	VAI	Cardiometabolic
(INDEX)	11:116819407:T:C	11:116819407:T:C	11	116819407	T	C	0	1	1.55E-06	3886	0.50193	-0.108605	1.98408	1.40857	-0.0771028	chr11,116689766,116707937	chr11,116657530,116663529	5.69	chr11	116819050	116837221	chr11	116786814	116792813	YES	NO	NO	GSM5014501	HepG2_Cell_Line	chr11	116789367	116792420	3054	116789167	116792620	-	HAVANA	protein_coding	APOA5	VAI	Cardiometabolic
(INDEX)	11:116819407:T:C	11:116819407:T:C	11	116819407	T	C	0	1	1.55E-06	3886	0.50193	-0.108605	1.98408	1.40857	-0.0771028	chr11,116689766,116707937	chr11,117014364,117016742	11.81	chr11	116819050	116837221	chr11	117143648	117146026	YES	NO	NO	GSM5014501	HepG2_Cell_Line	chr11	117144284	117176894	32611	117144084	117177094	+	HAVANA	protein_coding	PAFAH1B2	VAI	Cardiometabolic
(INDEX)	11:116819407:T:C	11:116819407:T:C	11	116819407	T	C	0	1	1.55E-06	3886	0.50193	-0.108605	1.98408	1.40857	-0.0771028	chr11,117184785,117190088	chr11,116689766,116707937	6.25	chr11	117314069	117319372	chr11	116819050	116837221	NO	YES	NO	GSM5014501	HepG2_Cell_Line	chr11	117314557	117413266	98710	117314357	117413466	+	HAVANA	protein_coding	CEP164	VAI	Cardiometabolic
(INDEX)	11:116826628:C:T	11:116826628:C:T	11	116826628	C	T	0	1	1.59E-06	3886	0.497941	-0.108304	1.97727	1.40615	-0.0770214	chr11,116689766,116707937	chr11,116640801,116647666	5.09	chr11	116819050	116837221	chr11	116770085	116776950	YES	NO	NO	GSM5014501	HepG2_Cell_Line	chr11	116773799	116788039	14241	116773599	116788239	-	HAVANA	protein_coding	ZPR1	VAI	Cardiometabolic
(INDEX)	11:116826628:C:T	11:116826628:C:T	11	116826628	C	T	0	1	1.59E-06	3886	0.497941	-0.108304	1.97727	1.40615	-0.0770214	chr11,116689766,116707937	chr11,116657530,116663529	5.69	chr11	116819050	116837221	chr11	116786814	116792813	YES	NO	NO	GSM5014501	HepG2_Cell_Line	chr11	116789367	116792420	3054	116789167	116792620	-	HAVANA	protein_coding	APOA5	VAI	Cardiometabolic
(INDEX)	11:116826628:C:T	11:116826628:C:T	11	116826628	C	T	0	1	1.59E-06	3886	0.497941	-0.108304	1.97727	1.40615	-0.0770214	chr11,116689766,116707937	chr11,117014364,117016742	11.81	chr11	116819050	116837221	chr11	117143648	117146026	YES	NO	NO	GSM5014501	HepG2_Cell_Line	chr11	117144284	117176894	32611	117144084	117177094	+	HAVANA	protein_coding	PAFAH1B2	VAI	Cardiometabolic
(INDEX)	11:116826628:C:T	11:116826628:C:T	11	116826628	C	T	0	1	1.59E-06	3886	0.497941	-0.108304	1.97727	1.40615	-0.0770214	chr11,117184785,117190088	chr11,116689766,116707937	6.25	chr11	117314069	117319372	chr11	116819050	116837221	NO	YES	NO	GSM5014501	HepG2_Cell_Line	chr11	117314557	117413266	98710	117314357	117413466	+	HAVANA	protein_coding	CEP164	VAI	Cardiometabolic
(INDEX)	11:116827022:C:A	11:116827022:C:A	11	116827022	C	A	0	1	1.59E-06	3886	0.497941	-0.108304	1.97727	1.40615	-0.0770214	chr11,116689766,116707937	chr11,116640801,116647666	5.09	chr11	116819050	116837221	chr11	116770085	116776950	YES	NO	NO	GSM5014501	HepG2_Cell_Line	chr11	116773799	116788039	14241	116773599	116788239	-	HAVANA	protein_coding	ZPR1	VAI	Cardiometabolic
(INDEX)	11:116827022:C:A	11:116827022:C:A	11	116827022	C	A	0	1	1.59E-06	3886	0.497941	-0.108304	1.97727	1.40615	-0.0770214	chr11,116689766,116707937	chr11,116657530,116663529	5.69	chr11	116819050	116837221	chr11	116786814	116792813	YES	NO	NO	GSM5014501	HepG2_Cell_Line	chr11	116789367	116792420	3054	116789167	116792620	-	HAVANA	protein_coding	APOA5	VAI	Cardiometabolic
(INDEX)	11:116827022:C:A	11:116827022:C:A	11	116827022	C	A	0	1	1.59E-06	3886	0.497941	-0.108304	1.97727	1.40615	-0.0770214	chr11,116689766,116707937	chr11,117014364,117016742	11.81	chr11	116819050	116837221	chr11	117143648	117146026	YES	NO	NO	GSM5014501	HepG2_Cell_Line	chr11	117144284	117176894	32611	117144084	117177094	+	HAVANA	protein_coding	PAFAH1B2	VAI	Cardiometabolic
(INDEX)	11:116827022:C:A	11:116827022:C:A	11	116827022	C	A	0	1	1.59E-06	3886	0.497941	-0.108304	1.97727	1.40615	-0.0770214	chr11,117184785,117190088	chr11,116689766,116707937	6.25	chr11	117314069	117319372	chr11	116819050	116837221	NO	YES	NO	GSM5014501	HepG2_Cell_Line	chr11	117314557	117413266	98710	117314357	117413466	+	HAVANA	protein_coding	CEP164	VAI	Cardiometabolic
(INDEX)	11:116774559:C:T	11:116774559:C:T	11	116774559	C	T	0	1	1.73E-06	3886	0.398224	-0.111108	2.09668	1.44799	-0.0767325	chr11,116640801,116647666	chr11,117014364,117016742	9.56	chr11	116770085	116776950	chr11	117143648	117146026	YES	NO	NO	GSM5014501	HepG2_Cell_Line	chr11	117144284	117176894	32611	117144084	117177094	+	HAVANA	protein_coding	PAFAH1B2	VAI	Cardiometabolic
(INDEX)	11:116774559:C:T	11:116774559:C:T	11	116774559	C	T	0	1	1.73E-06	3886	0.398224	-0.111108	2.09668	1.44799	-0.0767325	chr11,116657530,116663529	chr11,116640801,116647666	5.77	chr11	116786814	116792813	chr11	116770085	116776950	NO	YES	NO	GSM5014501	HepG2_Cell_Line	chr11	116789367	116792420	3054	116789167	116792620	-	HAVANA	protein_coding	APOA5	VAI	Cardiometabolic
(INDEX)	11:116774559:C:T	11:116774559:C:T	11	116774559	C	T	0	1	1.73E-06	3886	0.398224	-0.111108	2.09668	1.44799	-0.0767325	chr11,116689766,116707937	chr11,116640801,116647666	5.09	chr11	116819050	116837221	chr11	116770085	116776950	NO	YES	NO	GSM5014501	HepG2_Cell_Line	chr11	116820700	116823304	2605	116820500	116823504	-	HAVANA	protein_coding	APOA4	VAI	Cardiometabolic
(INDEX)	11:116774559:C:T	11:116774559:C:T	11	116774559	C	T	0	1	1.73E-06	3886	0.398224	-0.111108	2.09668	1.44799	-0.0767325	chr11,116689766,116707937	chr11,116640801,116647666	5.09	chr11	116819050	116837221	chr11	116770085	116776950	NO	YES	NO	GSM5014501	HepG2_Cell_Line	chr11	116829706	116833072	3367	116829506	116833272	+	HAVANA	protein_coding	APOC3	VAI	Cardiometabolic
(INDEX)	11:116774559:C:T	11:116774559:C:T	11	116774559	C	T	0	1	1.73E-06	3886	0.398224	-0.111108	2.09668	1.44799	-0.0767325	chr11,116689766,116707937	chr11,116640801,116647666	5.09	chr11	116819050	116837221	chr11	116770085	116776950	NO	YES	NO	GSM5014501	HepG2_Cell_Line	chr11	116835751	116837622	1872	116835551	116837822	-	HAVANA	protein_coding	APOA1	VAI	Cardiometabolic
	11:116934488:T:C	11:116874768:C:G	11	116874768	C	G	-59.7	0.815	3.16E-05	3886	0.673057	-0.100371	2.25968	1.50322	-0.0667705	chr11,116657530,116663529	chr11,116737743,116757173	5.77	chr11	116786814	116792813	chr11	116867027	116886457	NO	YES	NO	GSM5014501	HepG2_Cell_Line	chr11	116789367	116792420	3054	116789167	116792620	-	HAVANA	protein_coding	APOA5	VAI	Cardiometabolic
	11:116934488:T:C	11:116874768:C:G	11	116874768	C	G	-59.7	0.815	3.16E-05	3886	0.673057	-0.100371	2.25968	1.50322	-0.0667705	chr11,117014364,117016742	chr11,116737743,116757173	5.88	chr11	117143648	117146026	chr11	116867027	116886457	NO	YES	NO	GSM5014501	HepG2_Cell_Line	chr11	117144284	117176894	32611	117144084	117177094	+	HAVANA	protein_coding	PAFAH1B2	VAI	Cardiometabolic
	11:116934488:T:C	11:116877768:C:CTCTATT	11	116877768	C	CTCTATT	-56.7	0.817	3.16E-05	3886	0.673057	-0.100371	2.25968	1.50322	-0.0667705	chr11,116657530,116663529	chr11,116737743,116757173	5.77	chr11	116786814	116792813	chr11	116867027	116886457	NO	YES	NO	GSM5014501	HepG2_Cell_Line	chr11	116789367	116792420	3054	116789167	116792620	-	HAVANA	protein_coding	APOA5	VAI	Cardiometabolic
	11:116934488:T:C	11:116877768:C:CTCTATT	11	116877768	C	CTCTATT	-56.7	0.817	3.16E-05	3886	0.673057	-0.100371	2.25968	1.50322	-0.0667705	chr11,117014364,117016742	chr11,116737743,116757173	5.88	chr11	117143648	117146026	chr11	116867027	116886457	NO	YES	NO	GSM5014501	HepG2_Cell_Line	chr11	117144284	117176894	32611	117144084	117177094	+	HAVANA	protein_coding	PAFAH1B2	VAI	Cardiometabolic
	11:116934488:T:C	11:116881503:A:T	11	116881503	A	T	-53	0.818	3.85E-05	3886	0.672028	-0.0991933	2.25522	1.50174	-0.0660523	chr11,116657530,116663529	chr11,116737743,116757173	5.77	chr11	116786814	116792813	chr11	116867027	116886457	NO	YES	NO	GSM5014501	HepG2_Cell_Line	chr11	116789367	116792420	3054	116789167	116792620	-	HAVANA	protein_coding	APOA5	VAI	Cardiometabolic
	11:116934488:T:C	11:116881503:A:T	11	116881503	A	T	-53	0.818	3.85E-05	3886	0.672028	-0.0991933	2.25522	1.50174	-0.0660523	chr11,117014364,117016742	chr11,116737743,116757173	5.88	chr11	117143648	117146026	chr11	116867027	116886457	NO	YES	NO	GSM5014501	HepG2_Cell_Line	chr11	117144284	117176894	32611	117144084	117177094	+	HAVANA	protein_coding	PAFAH1B2	VAI	Cardiometabolic
	11:116934488:T:C	11:116888939:G:A	11	116888939	G	A	-45.5	0.818	3.72E-05	3886	0.3272	0.099499	2.26047	1.50349	0.0661789	chr11,117014364,117016742	chr11,116759520,116761336	6.66	chr11	117143648	117146026	chr11	116888804	116890620	NO	YES	NO	GSM5014501	HepG2_Cell_Line	chr11	117144284	117176894	32611	117144084	117177094	+	HAVANA	protein_coding	PAFAH1B2	VAI	Cardiometabolic
	11:116934488:T:C	11:116928247:A:G	11	116928247	A	G	-6.24	0.863	4.07E-05	3886	0.665852	-0.0984271	2.23465	1.49487	-0.0658431	chr11,117014364,117016742	chr11,116789135,116799697	6.63	chr11	117143648	117146026	chr11	116918419	116928981	NO	YES	NO	GSM5014501	HepG2_Cell_Line	chr11	117144284	117176894	32611	117144084	117177094	+	HAVANA	protein_coding	PAFAH1B2	VAI	Cardiometabolic
	11:116934488:T:C	11:116985926:T:C	11	116985926	T	C	51.4	0.869	3.09E-05	3886	0.666495	-0.100006	2.23754	1.49584	-0.066856	chr11,116689766,116707937	chr11,116856371,116860768	6.47	chr11	116819050	116837221	chr11	116985655	116990052	NO	YES	NO	GSM5014501	HepG2_Cell_Line	chr11	116820700	116823304	2605	116820500	116823504	-	HAVANA	protein_coding	APOA4	VAI	Cardiometabolic
	11:116934488:T:C	11:116985926:T:C	11	116985926	T	C	51.4	0.869	3.09E-05	3886	0.666495	-0.100006	2.23754	1.49584	-0.066856	chr11,116689766,116707937	chr11,116856371,116860768	6.47	chr11	116819050	116837221	chr11	116985655	116990052	NO	YES	NO	GSM5014501	HepG2_Cell_Line	chr11	116829706	116833072	3367	116829506	116833272	+	HAVANA	protein_coding	APOC3	VAI	Cardiometabolic
	11:116934488:T:C	11:116985926:T:C	11	116985926	T	C	51.4	0.869	3.09E-05	3886	0.666495	-0.100006	2.23754	1.49584	-0.066856	chr11,116689766,116707937	chr11,116856371,116860768	6.47	chr11	116819050	116837221	chr11	116985655	116990052	NO	YES	NO	GSM5014501	HepG2_Cell_Line	chr11	116835751	116837622	1872	116835551	116837822	-	HAVANA	protein_coding	APOA1	VAI	Cardiometabolic
	11:116934488:T:C	11:116988737:T:C	11	116988737	T	C	54.2	0.869	3.09E-05	3886	0.666495	-0.100006	2.23754	1.49584	-0.066856	chr11,116689766,116707937	chr11,116856371,116860768	6.47	chr11	116819050	116837221	chr11	116985655	116990052	NO	YES	NO	GSM5014501	HepG2_Cell_Line	chr11	116820700	116823304	2605	116820500	116823504	-	HAVANA	protein_coding	APOA4	VAI	Cardiometabolic
	11:116934488:T:C	11:116988737:T:C	11	116988737	T	C	54.2	0.869	3.09E-05	3886	0.666495	-0.100006	2.23754	1.49584	-0.066856	chr11,116689766,116707937	chr11,116856371,116860768	6.47	chr11	116819050	116837221	chr11	116985655	116990052	NO	YES	NO	GSM5014501	HepG2_Cell_Line	chr11	116829706	116833072	3367	116829506	116833272	+	HAVANA	protein_coding	APOC3	VAI	Cardiometabolic
	11:116934488:T:C	11:116988737:T:C	11	116988737	T	C	54.2	0.869	3.09E-05	3886	0.666495	-0.100006	2.23754	1.49584	-0.066856	chr11,116689766,116707937	chr11,116856371,116860768	6.47	chr11	116819050	116837221	chr11	116985655	116990052	NO	YES	NO	GSM5014501	HepG2_Cell_Line	chr11	116835751	116837622	1872	116835551	116837822	-	HAVANA	protein_coding	APOA1	VAI	Cardiometabolic
	11:116934488:T:C	11:116993436:C:CA	11	116993436	C	CA	58.9	0.869	3.09E-05	3886	0.666495	-0.100006	2.23754	1.49584	-0.066856	chr11,116657530,116663529	chr11,116860769,116869624	5.63	chr11	116786814	116792813	chr11	116990053	116998908	NO	YES	NO	GSM5014501	HepG2_Cell_Line	chr11	116789367	116792420	3054	116789167	116792620	-	HAVANA	protein_coding	APOA5	VAI	Cardiometabolic
	11:116934488:T:C	11:116995574:C:T	11	116995574	C	T	61.1	0.869	3.09E-05	3886	0.666495	-0.100006	2.23754	1.49584	-0.066856	chr11,116657530,116663529	chr11,116860769,116869624	5.63	chr11	116786814	116792813	chr11	116990053	116998908	NO	YES	NO	GSM5014501	HepG2_Cell_Line	chr11	116789367	116792420	3054	116789167	116792620	-	HAVANA	protein_coding	APOA5	VAI	Cardiometabolic
	11:116934488:T:C	11:116996493:G:T	11	116996493	G	T	62	0.869	3.09E-05	3886	0.666495	-0.100006	2.23754	1.49584	-0.066856	chr11,116657530,116663529	chr11,116860769,116869624	5.63	chr11	116786814	116792813	chr11	116990053	116998908	NO	YES	NO	GSM5014501	HepG2_Cell_Line	chr11	116789367	116792420	3054	116789167	116792620	-	HAVANA	protein_coding	APOA5	VAI	Cardiometabolic
	11:116934488:T:C	11:117028170:C:G	11	117028170	C	G	93.7	0.852	2.63E-05	3886	0.662635	-0.100624	2.22547	1.4918	-0.0674514	chr11,116640801,116647666	chr11,116895653,116904926	5.79	chr11	116770085	116776950	chr11	117024937	117034210	NO	YES	NO	GSM5014501	HepG2_Cell_Line	chr11	116773799	116788039	14241	116773599	116788239	-	HAVANA	protein_coding	ZPR1	VAI	Cardiometabolic
	11:116934488:T:C	11:117079516:A:G	11	117079516	A	G	145	0.84	2.70E-05	3886	0.66019	-0.100493	2.22638	1.49211	-0.0673498	chr11,116640801,116647666	chr11,116948153,116954943	6.86	chr11	116770085	116776950	chr11	117077437	117084227	NO	YES	NO	GSM5014501	HepG2_Cell_Line	chr11	116773799	116788039	14241	116773599	116788239	-	HAVANA	protein_coding	ZPR1	VAI	Cardiometabolic
	11:116934488:T:C	11:117079516:A:G	11	117079516	A	G	145	0.84	2.70E-05	3886	0.66019	-0.100493	2.22638	1.49211	-0.0673498	chr11,116689766,116707937	chr11,116948153,116954943	5.86	chr11	116819050	116837221	chr11	117077437	117084227	NO	YES	NO	GSM5014501	HepG2_Cell_Line	chr11	116820700	116823304	2605	116820500	116823504	-	HAVANA	protein_coding	APOA4	VAI	Cardiometabolic
	11:116934488:T:C	11:117079516:A:G	11	117079516	A	G	145	0.84	2.70E-05	3886	0.66019	-0.100493	2.22638	1.49211	-0.0673498	chr11,116689766,116707937	chr11,116948153,116954943	5.86	chr11	116819050	116837221	chr11	117077437	117084227	NO	YES	NO	GSM5014501	HepG2_Cell_Line	chr11	116829706	116833072	3367	116829506	116833272	+	HAVANA	protein_coding	APOC3	VAI	Cardiometabolic
	11:116934488:T:C	11:117079516:A:G	11	117079516	A	G	145	0.84	2.70E-05	3886	0.66019	-0.100493	2.22638	1.49211	-0.0673498	chr11,116689766,116707937	chr11,116948153,116954943	5.86	chr11	116819050	116837221	chr11	117077437	117084227	NO	YES	NO	GSM5014501	HepG2_Cell_Line	chr11	116835751	116837622	1872	116835551	116837822	-	HAVANA	protein_coding	APOA1	VAI	Cardiometabolic
	11:116969045:T:C	11:116930485:A:C	11	116930485	A	C	-38.6	0.983	3.12E-06	3886	0.72877	-0.118284	2.49959	1.58101	-0.0748155	chr11,117092174,117109710	chr11,116799698,116801555	5.47	chr11	117221458	117238994	chr11	116928982	116930839	NO	YES	NO	GSM5014501	HepG2_Cell_Line	chr11	117232625	117286454	53830	117232425	117286654	+	HAVANA	protein_coding	RNF214	VAI	Cardiometabolic
	11:116969045:T:C	11:116992102:A:T	11	116992102	A	T	23.1	1	1.81E-06	3886	0.731601	-0.121335	2.50935	1.58409	-0.0765959	chr11,116657530,116663529	chr11,116860769,116869624	5.63	chr11	116786814	116792813	chr11	116990053	116998908	NO	YES	NO	GSM5014501	HepG2_Cell_Line	chr11	116789367	116792420	3054	116789167	116792620	-	HAVANA	protein_coding	APOA5	VAI	Cardiometabolic
(INDEX)	11:116828729:C:A	11:116828729:C:A	11	116828729	C	A	0	1	1.85E-06	3886	0.495111	-0.107623	1.97756	1.40626	-0.0765315	chr11,116689766,116707937	chr11,116640801,116647666	5.09	chr11	116819050	116837221	chr11	116770085	116776950	YES	NO	NO	GSM5014501	HepG2_Cell_Line	chr11	116773799	116788039	14241	116773599	116788239	-	HAVANA	protein_coding	ZPR1	VAI	Cardiometabolic
(INDEX)	11:116828729:C:A	11:116828729:C:A	11	116828729	C	A	0	1	1.85E-06	3886	0.495111	-0.107623	1.97756	1.40626	-0.0765315	chr11,116689766,116707937	chr11,116657530,116663529	5.69	chr11	116819050	116837221	chr11	116786814	116792813	YES	NO	NO	GSM5014501	HepG2_Cell_Line	chr11	116789367	116792420	3054	116789167	116792620	-	HAVANA	protein_coding	APOA5	VAI	Cardiometabolic
(INDEX)	11:116828729:C:A	11:116828729:C:A	11	116828729	C	A	0	1	1.85E-06	3886	0.495111	-0.107623	1.97756	1.40626	-0.0765315	chr11,116689766,116707937	chr11,117014364,117016742	11.81	chr11	116819050	116837221	chr11	117143648	117146026	YES	NO	NO	GSM5014501	HepG2_Cell_Line	chr11	117144284	117176894	32611	117144084	117177094	+	HAVANA	protein_coding	PAFAH1B2	VAI	Cardiometabolic
(INDEX)	11:116828729:C:A	11:116828729:C:A	11	116828729	C	A	0	1	1.85E-06	3886	0.495111	-0.107623	1.97756	1.40626	-0.0765315	chr11,117184785,117190088	chr11,116689766,116707937	6.25	chr11	117314069	117319372	chr11	116819050	116837221	NO	YES	NO	GSM5014501	HepG2_Cell_Line	chr11	117314557	117413266	98710	117314357	117413466	+	HAVANA	protein_coding	CEP164	VAI	Cardiometabolic
(INDEX)	11:116819996:C:T	11:116819996:C:T	11	116819996	C	T	0	1	2.24E-06	3886	0.500643	-0.106763	1.97818	1.40648	-0.0759081	chr11,116689766,116707937	chr11,116640801,116647666	5.09	chr11	116819050	116837221	chr11	116770085	116776950	YES	NO	NO	GSM5014501	HepG2_Cell_Line	chr11	116773799	116788039	14241	116773599	116788239	-	HAVANA	protein_coding	ZPR1	VAI	Cardiometabolic
(INDEX)	11:116819996:C:T	11:116819996:C:T	11	116819996	C	T	0	1	2.24E-06	3886	0.500643	-0.106763	1.97818	1.40648	-0.0759081	chr11,116689766,116707937	chr11,116657530,116663529	5.69	chr11	116819050	116837221	chr11	116786814	116792813	YES	NO	NO	GSM5014501	HepG2_Cell_Line	chr11	116789367	116792420	3054	116789167	116792620	-	HAVANA	protein_coding	APOA5	VAI	Cardiometabolic
(INDEX)	11:116819996:C:T	11:116819996:C:T	11	116819996	C	T	0	1	2.24E-06	3886	0.500643	-0.106763	1.97818	1.40648	-0.0759081	chr11,116689766,116707937	chr11,117014364,117016742	11.81	chr11	116819050	116837221	chr11	117143648	117146026	YES	NO	NO	GSM5014501	HepG2_Cell_Line	chr11	117144284	117176894	32611	117144084	117177094	+	HAVANA	protein_coding	PAFAH1B2	VAI	Cardiometabolic
(INDEX)	11:116819996:C:T	11:116819996:C:T	11	116819996	C	T	0	1	2.24E-06	3886	0.500643	-0.106763	1.97818	1.40648	-0.0759081	chr11,117184785,117190088	chr11,116689766,116707937	6.25	chr11	117314069	117319372	chr11	116819050	116837221	NO	YES	NO	GSM5014501	HepG2_Cell_Line	chr11	117314557	117413266	98710	117314357	117413466	+	HAVANA	protein_coding	CEP164	VAI	Cardiometabolic
(INDEX)	11:116821978:G:A	11:116821978:G:A	11	116821978	G	A	0	1	2.24E-06	3886	0.500643	-0.106763	1.97818	1.40648	-0.0759081	chr11,116689766,116707937	chr11,116640801,116647666	5.09	chr11	116819050	116837221	chr11	116770085	116776950	YES	NO	NO	GSM5014501	HepG2_Cell_Line	chr11	116773799	116788039	14241	116773599	116788239	-	HAVANA	protein_coding	ZPR1	VAI	Cardiometabolic
(INDEX)	11:116821978:G:A	11:116821978:G:A	11	116821978	G	A	0	1	2.24E-06	3886	0.500643	-0.106763	1.97818	1.40648	-0.0759081	chr11,116689766,116707937	chr11,116657530,116663529	5.69	chr11	116819050	116837221	chr11	116786814	116792813	YES	NO	NO	GSM5014501	HepG2_Cell_Line	chr11	116789367	116792420	3054	116789167	116792620	-	HAVANA	protein_coding	APOA5	VAI	Cardiometabolic
(INDEX)	11:116821978:G:A	11:116821978:G:A	11	116821978	G	A	0	1	2.24E-06	3886	0.500643	-0.106763	1.97818	1.40648	-0.0759081	chr11,116689766,116707937	chr11,117014364,117016742	11.81	chr11	116819050	116837221	chr11	117143648	117146026	YES	NO	NO	GSM5014501	HepG2_Cell_Line	chr11	117144284	117176894	32611	117144084	117177094	+	HAVANA	protein_coding	PAFAH1B2	VAI	Cardiometabolic
(INDEX)	11:116821978:G:A	11:116821978:G:A	11	116821978	G	A	0	1	2.24E-06	3886	0.500643	-0.106763	1.97818	1.40648	-0.0759081	chr11,117184785,117190088	chr11,116689766,116707937	6.25	chr11	117314069	117319372	chr11	116819050	116837221	NO	YES	NO	GSM5014501	HepG2_Cell_Line	chr11	117314557	117413266	98710	117314357	117413466	+	HAVANA	protein_coding	CEP164	VAI	Cardiometabolic
(INDEX)	11:116822379:G:A	11:116822379:G:A	11	116822379	G	A	0	1	2.24E-06	3886	0.500643	-0.106763	1.97818	1.40648	-0.0759081	chr11,116689766,116707937	chr11,116640801,116647666	5.09	chr11	116819050	116837221	chr11	116770085	116776950	YES	NO	NO	GSM5014501	HepG2_Cell_Line	chr11	116773799	116788039	14241	116773599	116788239	-	HAVANA	protein_coding	ZPR1	VAI	Cardiometabolic
(INDEX)	11:116822379:G:A	11:116822379:G:A	11	116822379	G	A	0	1	2.24E-06	3886	0.500643	-0.106763	1.97818	1.40648	-0.0759081	chr11,116689766,116707937	chr11,116657530,116663529	5.69	chr11	116819050	116837221	chr11	116786814	116792813	YES	NO	NO	GSM5014501	HepG2_Cell_Line	chr11	116789367	116792420	3054	116789167	116792620	-	HAVANA	protein_coding	APOA5	VAI	Cardiometabolic
(INDEX)	11:116822379:G:A	11:116822379:G:A	11	116822379	G	A	0	1	2.24E-06	3886	0.500643	-0.106763	1.97818	1.40648	-0.0759081	chr11,116689766,116707937	chr11,117014364,117016742	11.81	chr11	116819050	116837221	chr11	117143648	117146026	YES	NO	NO	GSM5014501	HepG2_Cell_Line	chr11	117144284	117176894	32611	117144084	117177094	+	HAVANA	protein_coding	PAFAH1B2	VAI	Cardiometabolic
(INDEX)	11:116822379:G:A	11:116822379:G:A	11	116822379	G	A	0	1	2.24E-06	3886	0.500643	-0.106763	1.97818	1.40648	-0.0759081	chr11,117184785,117190088	chr11,116689766,116707937	6.25	chr11	117314069	117319372	chr11	116819050	116837221	NO	YES	NO	GSM5014501	HepG2_Cell_Line	chr11	117314557	117413266	98710	117314357	117413466	+	HAVANA	protein_coding	CEP164	VAI	Cardiometabolic
(INDEX)	11:116824150:G:A	11:116824150:G:A	11	116824150	G	A	0	1	2.24E-06	3886	0.500643	-0.106763	1.97818	1.40648	-0.0759081	chr11,116689766,116707937	chr11,116640801,116647666	5.09	chr11	116819050	116837221	chr11	116770085	116776950	YES	NO	NO	GSM5014501	HepG2_Cell_Line	chr11	116773799	116788039	14241	116773599	116788239	-	HAVANA	protein_coding	ZPR1	VAI	Cardiometabolic
(INDEX)	11:116824150:G:A	11:116824150:G:A	11	116824150	G	A	0	1	2.24E-06	3886	0.500643	-0.106763	1.97818	1.40648	-0.0759081	chr11,116689766,116707937	chr11,116657530,116663529	5.69	chr11	116819050	116837221	chr11	116786814	116792813	YES	NO	NO	GSM5014501	HepG2_Cell_Line	chr11	116789367	116792420	3054	116789167	116792620	-	HAVANA	protein_coding	APOA5	VAI	Cardiometabolic
(INDEX)	11:116824150:G:A	11:116824150:G:A	11	116824150	G	A	0	1	2.24E-06	3886	0.500643	-0.106763	1.97818	1.40648	-0.0759081	chr11,116689766,116707937	chr11,117014364,117016742	11.81	chr11	116819050	116837221	chr11	117143648	117146026	YES	NO	NO	GSM5014501	HepG2_Cell_Line	chr11	117144284	117176894	32611	117144084	117177094	+	HAVANA	protein_coding	PAFAH1B2	VAI	Cardiometabolic
(INDEX)	11:116824150:G:A	11:116824150:G:A	11	116824150	G	A	0	1	2.24E-06	3886	0.500643	-0.106763	1.97818	1.40648	-0.0759081	chr11,117184785,117190088	chr11,116689766,116707937	6.25	chr11	117314069	117319372	chr11	116819050	116837221	NO	YES	NO	GSM5014501	HepG2_Cell_Line	chr11	117314557	117413266	98710	117314357	117413466	+	HAVANA	protein_coding	CEP164	VAI	Cardiometabolic
(INDEX)	11:116825327:G:A	11:116825327:G:A	11	116825327	G	A	0	1	2.24E-06	3886	0.500643	-0.106763	1.97818	1.40648	-0.0759081	chr11,116689766,116707937	chr11,116640801,116647666	5.09	chr11	116819050	116837221	chr11	116770085	116776950	YES	NO	NO	GSM5014501	HepG2_Cell_Line	chr11	116773799	116788039	14241	116773599	116788239	-	HAVANA	protein_coding	ZPR1	VAI	Cardiometabolic
(INDEX)	11:116825327:G:A	11:116825327:G:A	11	116825327	G	A	0	1	2.24E-06	3886	0.500643	-0.106763	1.97818	1.40648	-0.0759081	chr11,116689766,116707937	chr11,116657530,116663529	5.69	chr11	116819050	116837221	chr11	116786814	116792813	YES	NO	NO	GSM5014501	HepG2_Cell_Line	chr11	116789367	116792420	3054	116789167	116792620	-	HAVANA	protein_coding	APOA5	VAI	Cardiometabolic
(INDEX)	11:116825327:G:A	11:116825327:G:A	11	116825327	G	A	0	1	2.24E-06	3886	0.500643	-0.106763	1.97818	1.40648	-0.0759081	chr11,116689766,116707937	chr11,117014364,117016742	11.81	chr11	116819050	116837221	chr11	117143648	117146026	YES	NO	NO	GSM5014501	HepG2_Cell_Line	chr11	117144284	117176894	32611	117144084	117177094	+	HAVANA	protein_coding	PAFAH1B2	VAI	Cardiometabolic
(INDEX)	11:116825327:G:A	11:116825327:G:A	11	116825327	G	A	0	1	2.24E-06	3886	0.500643	-0.106763	1.97818	1.40648	-0.0759081	chr11,117184785,117190088	chr11,116689766,116707937	6.25	chr11	117314069	117319372	chr11	116819050	116837221	NO	YES	NO	GSM5014501	HepG2_Cell_Line	chr11	117314557	117413266	98710	117314357	117413466	+	HAVANA	protein_coding	CEP164	VAI	Cardiometabolic
(INDEX)	11:116819862:C:T	11:116819862:C:T	11	116819862	C	T	0	1	2.46E-06	3886	0.500257	-0.106345	1.97914	1.40682	-0.0755925	chr11,116689766,116707937	chr11,116640801,116647666	5.09	chr11	116819050	116837221	chr11	116770085	116776950	YES	NO	NO	GSM5014501	HepG2_Cell_Line	chr11	116773799	116788039	14241	116773599	116788239	-	HAVANA	protein_coding	ZPR1	VAI	Cardiometabolic
(INDEX)	11:116819862:C:T	11:116819862:C:T	11	116819862	C	T	0	1	2.46E-06	3886	0.500257	-0.106345	1.97914	1.40682	-0.0755925	chr11,116689766,116707937	chr11,116657530,116663529	5.69	chr11	116819050	116837221	chr11	116786814	116792813	YES	NO	NO	GSM5014501	HepG2_Cell_Line	chr11	116789367	116792420	3054	116789167	116792620	-	HAVANA	protein_coding	APOA5	VAI	Cardiometabolic
(INDEX)	11:116819862:C:T	11:116819862:C:T	11	116819862	C	T	0	1	2.46E-06	3886	0.500257	-0.106345	1.97914	1.40682	-0.0755925	chr11,116689766,116707937	chr11,117014364,117016742	11.81	chr11	116819050	116837221	chr11	117143648	117146026	YES	NO	NO	GSM5014501	HepG2_Cell_Line	chr11	117144284	117176894	32611	117144084	117177094	+	HAVANA	protein_coding	PAFAH1B2	VAI	Cardiometabolic
(INDEX)	11:116819862:C:T	11:116819862:C:T	11	116819862	C	T	0	1	2.46E-06	3886	0.500257	-0.106345	1.97914	1.40682	-0.0755925	chr11,117184785,117190088	chr11,116689766,116707937	6.25	chr11	117314069	117319372	chr11	116819050	116837221	NO	YES	NO	GSM5014501	HepG2_Cell_Line	chr11	117314557	117413266	98710	117314357	117413466	+	HAVANA	protein_coding	CEP164	VAI	Cardiometabolic
(INDEX)	11:116827132:G:A	11:116827132:G:A	11	116827132	G	A	0	1	2.51E-06	3886	0.497555	-0.106189	1.97631	1.40581	-0.0755356	chr11,116689766,116707937	chr11,116640801,116647666	5.09	chr11	116819050	116837221	chr11	116770085	116776950	YES	NO	NO	GSM5014501	HepG2_Cell_Line	chr11	116773799	116788039	14241	116773599	116788239	-	HAVANA	protein_coding	ZPR1	VAI	Cardiometabolic
(INDEX)	11:116827132:G:A	11:116827132:G:A	11	116827132	G	A	0	1	2.51E-06	3886	0.497555	-0.106189	1.97631	1.40581	-0.0755356	chr11,116689766,116707937	chr11,116657530,116663529	5.69	chr11	116819050	116837221	chr11	116786814	116792813	YES	NO	NO	GSM5014501	HepG2_Cell_Line	chr11	116789367	116792420	3054	116789167	116792620	-	HAVANA	protein_coding	APOA5	VAI	Cardiometabolic
(INDEX)	11:116827132:G:A	11:116827132:G:A	11	116827132	G	A	0	1	2.51E-06	3886	0.497555	-0.106189	1.97631	1.40581	-0.0755356	chr11,116689766,116707937	chr11,117014364,117016742	11.81	chr11	116819050	116837221	chr11	117143648	117146026	YES	NO	NO	GSM5014501	HepG2_Cell_Line	chr11	117144284	117176894	32611	117144084	117177094	+	HAVANA	protein_coding	PAFAH1B2	VAI	Cardiometabolic
(INDEX)	11:116827132:G:A	11:116827132:G:A	11	116827132	G	A	0	1	2.51E-06	3886	0.497555	-0.106189	1.97631	1.40581	-0.0755356	chr11,117184785,117190088	chr11,116689766,116707937	6.25	chr11	117314069	117319372	chr11	116819050	116837221	NO	YES	NO	GSM5014501	HepG2_Cell_Line	chr11	117314557	117413266	98710	117314357	117413466	+	HAVANA	protein_coding	CEP164	VAI	Cardiometabolic
(INDEX)	11:116829426:T:C	11:116829426:T:C	11	116829426	T	C	0	1	3.49E-06	3886	0.542203	-0.105448	2.00645	1.41649	-0.074443	chr11,116689766,116707937	chr11,116640801,116647666	5.09	chr11	116819050	116837221	chr11	116770085	116776950	YES	NO	NO	GSM5014501	HepG2_Cell_Line	chr11	116773799	116788039	14241	116773599	116788239	-	HAVANA	protein_coding	ZPR1	VAI	Cardiometabolic
(INDEX)	11:116829426:T:C	11:116829426:T:C	11	116829426	T	C	0	1	3.49E-06	3886	0.542203	-0.105448	2.00645	1.41649	-0.074443	chr11,116689766,116707937	chr11,116657530,116663529	5.69	chr11	116819050	116837221	chr11	116786814	116792813	YES	NO	NO	GSM5014501	HepG2_Cell_Line	chr11	116789367	116792420	3054	116789167	116792620	-	HAVANA	protein_coding	APOA5	VAI	Cardiometabolic
(INDEX)	11:116829426:T:C	11:116829426:T:C	11	116829426	T	C	0	1	3.49E-06	3886	0.542203	-0.105448	2.00645	1.41649	-0.074443	chr11,116689766,116707937	chr11,117014364,117016742	11.81	chr11	116819050	116837221	chr11	117143648	117146026	YES	NO	NO	GSM5014501	HepG2_Cell_Line	chr11	117144284	117176894	32611	117144084	117177094	+	HAVANA	protein_coding	PAFAH1B2	VAI	Cardiometabolic
(INDEX)	11:116829426:T:C	11:116829426:T:C	11	116829426	T	C	0	1	3.49E-06	3886	0.542203	-0.105448	2.00645	1.41649	-0.074443	chr11,117184785,117190088	chr11,116689766,116707937	6.25	chr11	117314069	117319372	chr11	116819050	116837221	NO	YES	NO	GSM5014501	HepG2_Cell_Line	chr11	117314557	117413266	98710	117314357	117413466	+	HAVANA	protein_coding	CEP164	VAI	Cardiometabolic
	11:116778201:G:C	11:116736050:G:A	11	116736050	G	A	-42.2	0.722	2.33E-06	NA	NA	NA	NA	0.0620862	NA	chr11,117014364,117016742	chr11,116606391,116617497	5.31	chr11	117143648	117146026	chr11	116735675	116746781	NO	YES	NO	GSM5014501	HepG2_Cell_Line	chr11	117144284	117176894	32611	117144084	117177094	+	HAVANA	protein_coding	PAFAH1B2	Met_Syn	Cardiometabolic
	11:116778201:G:C	11:116736652:A:C	11	116736652	A	C	-41.5	0.722	2.33E-06	NA	NA	NA	NA	0.0620862	NA	chr11,117014364,117016742	chr11,116606391,116617497	5.31	chr11	117143648	117146026	chr11	116735675	116746781	NO	YES	NO	GSM5014501	HepG2_Cell_Line	chr11	117144284	117176894	32611	117144084	117177094	+	HAVANA	protein_coding	PAFAH1B2	Met_Syn	Cardiometabolic
	11:116778201:G:C	11:116736721:C:T	11	116736721	C	T	-41.5	0.721	2.58E-06	NA	NA	NA	NA	0.0620782	NA	chr11,117014364,117016742	chr11,116606391,116617497	5.31	chr11	117143648	117146026	chr11	116735675	116746781	NO	YES	NO	GSM5014501	HepG2_Cell_Line	chr11	117144284	117176894	32611	117144084	117177094	+	HAVANA	protein_coding	PAFAH1B2	Met_Syn	Cardiometabolic
	11:116778201:G:C	11:116737424:T:TA	11	116737424	T	TA	-40.8	0.734	2.24E-06	NA	NA	NA	NA	0.0622526	NA	chr11,117014364,117016742	chr11,116606391,116617497	5.31	chr11	117143648	117146026	chr11	116735675	116746781	NO	YES	NO	GSM5014501	HepG2_Cell_Line	chr11	117144284	117176894	32611	117144084	117177094	+	HAVANA	protein_coding	PAFAH1B2	Met_Syn	Cardiometabolic
	11:116778201:G:C	11:116741017:C:G	11	116741017	C	G	-37.2	0.722	2.13E-06	NA	NA	NA	NA	0.062081	NA	chr11,117014364,117016742	chr11,116606391,116617497	5.31	chr11	117143648	117146026	chr11	116735675	116746781	NO	YES	NO	GSM5014501	HepG2_Cell_Line	chr11	117144284	117176894	32611	117144084	117177094	+	HAVANA	protein_coding	PAFAH1B2	Met_Syn	Cardiometabolic
	11:116778201:G:C	11:116776891:C:T	11	116776891	C	T	-1.31	0.789	1.03E-06	NA	NA	NA	NA	0.0635334	NA	chr11,116640801,116647666	chr11,117014364,117016742	9.56	chr11	116770085	116776950	chr11	117143648	117146026	YES	NO	NO	GSM5014501	HepG2_Cell_Line	chr11	117144284	117176894	32611	117144084	117177094	+	HAVANA	protein_coding	PAFAH1B2	Met_Syn	Cardiometabolic
	11:116778201:G:C	11:116776891:C:T	11	116776891	C	T	-1.31	0.789	1.03E-06	NA	NA	NA	NA	0.0635334	NA	chr11,116657530,116663529	chr11,116640801,116647666	5.77	chr11	116786814	116792813	chr11	116770085	116776950	NO	YES	NO	GSM5014501	HepG2_Cell_Line	chr11	116789367	116792420	3054	116789167	116792620	-	HAVANA	protein_coding	APOA5	Met_Syn	Cardiometabolic
	11:116778201:G:C	11:116776891:C:T	11	116776891	C	T	-1.31	0.789	1.03E-06	NA	NA	NA	NA	0.0635334	NA	chr11,116689766,116707937	chr11,116640801,116647666	5.09	chr11	116819050	116837221	chr11	116770085	116776950	NO	YES	NO	GSM5014501	HepG2_Cell_Line	chr11	116820700	116823304	2605	116820500	116823504	-	HAVANA	protein_coding	APOA4	Met_Syn	Cardiometabolic
	11:116778201:G:C	11:116776891:C:T	11	116776891	C	T	-1.31	0.789	1.03E-06	NA	NA	NA	NA	0.0635334	NA	chr11,116689766,116707937	chr11,116640801,116647666	5.09	chr11	116819050	116837221	chr11	116770085	116776950	NO	YES	NO	GSM5014501	HepG2_Cell_Line	chr11	116829706	116833072	3367	116829506	116833272	+	HAVANA	protein_coding	APOC3	Met_Syn	Cardiometabolic
	11:116778201:G:C	11:116776891:C:T	11	116776891	C	T	-1.31	0.789	1.03E-06	NA	NA	NA	NA	0.0635334	NA	chr11,116689766,116707937	chr11,116640801,116647666	5.09	chr11	116819050	116837221	chr11	116770085	116776950	NO	YES	NO	GSM5014501	HepG2_Cell_Line	chr11	116835751	116837622	1872	116835551	116837822	-	HAVANA	protein_coding	APOA1	Met_Syn	Cardiometabolic
	11:116778201:G:C	11:116781707:G:A	11	116781707	G	A	3.51	0.789	1.03E-06	NA	NA	NA	NA	0.0635334	NA	chr11,116640801,116647666	chr11,116651978,116653768	7.4	chr11	116770085	116776950	chr11	116781262	116783052	NO	YES	NO	GSM5014501	HepG2_Cell_Line	chr11	116773799	116788039	14241	116773599	116788239	-	HAVANA	protein_coding	ZPR1	Met_Syn	Cardiometabolic
	11:116778201:G:C	11:116781707:G:A	11	116781707	G	A	3.51	0.789	1.03E-06	NA	NA	NA	NA	0.0635334	NA	chr11,116657530,116663529	chr11,116651978,116653768	7.12	chr11	116786814	116792813	chr11	116781262	116783052	NO	YES	NO	GSM5014501	HepG2_Cell_Line	chr11	116789367	116792420	3054	116789167	116792620	-	HAVANA	protein_coding	APOA5	Met_Syn	Cardiometabolic
	11:116778201:G:C	11:116781775:A:G	11	116781775	A	G	3.57	0.789	1.03E-06	NA	NA	NA	NA	0.0635334	NA	chr11,116640801,116647666	chr11,116651978,116653768	7.4	chr11	116770085	116776950	chr11	116781262	116783052	NO	YES	NO	GSM5014501	HepG2_Cell_Line	chr11	116773799	116788039	14241	116773599	116788239	-	HAVANA	protein_coding	ZPR1	Met_Syn	Cardiometabolic
	11:116778201:G:C	11:116781775:A:G	11	116781775	A	G	3.57	0.789	1.03E-06	NA	NA	NA	NA	0.0635334	NA	chr11,116657530,116663529	chr11,116651978,116653768	7.12	chr11	116786814	116792813	chr11	116781262	116783052	NO	YES	NO	GSM5014501	HepG2_Cell_Line	chr11	116789367	116792420	3054	116789167	116792620	-	HAVANA	protein_coding	APOA5	Met_Syn	Cardiometabolic
	11:116778201:G:C	11:116782580:C:T	11	116782580	C	T	4.38	0.777	1.23E-06	NA	NA	NA	NA	0.063419	NA	chr11,116640801,116647666	chr11,116651978,116653768	7.4	chr11	116770085	116776950	chr11	116781262	116783052	NO	YES	NO	GSM5014501	HepG2_Cell_Line	chr11	116773799	116788039	14241	116773599	116788239	-	HAVANA	protein_coding	ZPR1	Met_Syn	Cardiometabolic
	11:116778201:G:C	11:116782580:C:T	11	116782580	C	T	4.38	0.777	1.23E-06	NA	NA	NA	NA	0.063419	NA	chr11,116657530,116663529	chr11,116651978,116653768	7.12	chr11	116786814	116792813	chr11	116781262	116783052	NO	YES	NO	GSM5014501	HepG2_Cell_Line	chr11	116789367	116792420	3054	116789167	116792620	-	HAVANA	protein_coding	APOA5	Met_Syn	Cardiometabolic
	11:116778201:G:C	11:116786072:C:A	11	116786072	C	A	7.87	0.782	6.71E-07	NA	NA	NA	NA	0.0636449	NA	chr11,116640801,116647666	chr11,116653884,116657529	7.14	chr11	116770085	116776950	chr11	116783168	116786813	NO	YES	NO	GSM5014501	HepG2_Cell_Line	chr11	116773799	116788039	14241	116773599	116788239	-	HAVANA	protein_coding	ZPR1	Met_Syn	Cardiometabolic
	11:116778201:G:C	11:116786072:C:A	11	116786072	C	A	7.87	0.782	6.71E-07	NA	NA	NA	NA	0.0636449	NA	chr11,116689766,116707937	chr11,116653884,116657529	5.56	chr11	116819050	116837221	chr11	116783168	116786813	NO	YES	NO	GSM5014501	HepG2_Cell_Line	chr11	116820700	116823304	2605	116820500	116823504	-	HAVANA	protein_coding	APOA4	Met_Syn	Cardiometabolic
	11:116778201:G:C	11:116786072:C:A	11	116786072	C	A	7.87	0.782	6.71E-07	NA	NA	NA	NA	0.0636449	NA	chr11,116689766,116707937	chr11,116653884,116657529	5.56	chr11	116819050	116837221	chr11	116783168	116786813	NO	YES	NO	GSM5014501	HepG2_Cell_Line	chr11	116829706	116833072	3367	116829506	116833272	+	HAVANA	protein_coding	APOC3	Met_Syn	Cardiometabolic
	11:116778201:G:C	11:116786072:C:A	11	116786072	C	A	7.87	0.782	6.71E-07	NA	NA	NA	NA	0.0636449	NA	chr11,116689766,116707937	chr11,116653884,116657529	5.56	chr11	116819050	116837221	chr11	116783168	116786813	NO	YES	NO	GSM5014501	HepG2_Cell_Line	chr11	116835751	116837622	1872	116835551	116837822	-	HAVANA	protein_coding	APOA1	Met_Syn	Cardiometabolic
	11:116778201:G:C	11:116791110:T:C	11	116791110	T	C	12.9	0.759	6.57E-07	NA	NA	NA	NA	0.0643318	NA	chr11,116657530,116663529	chr11,116640801,116647666	5.77	chr11	116786814	116792813	chr11	116770085	116776950	YES	NO	NO	GSM5014501	HepG2_Cell_Line	chr11	116773799	116788039	14241	116773599	116788239	-	HAVANA	protein_coding	ZPR1	Met_Syn	Cardiometabolic
	11:116778201:G:C	11:116791110:T:C	11	116791110	T	C	12.9	0.759	6.57E-07	NA	NA	NA	NA	0.0643318	NA	chr11,116657530,116663529	chr11,117014364,117016742	7.54	chr11	116786814	116792813	chr11	117143648	117146026	YES	NO	NO	GSM5014501	HepG2_Cell_Line	chr11	117144284	117176894	32611	117144084	117177094	+	HAVANA	protein_coding	PAFAH1B2	Met_Syn	Cardiometabolic
	11:116778201:G:C	11:116791110:T:C	11	116791110	T	C	12.9	0.759	6.57E-07	NA	NA	NA	NA	0.0643318	NA	chr11,116689766,116707937	chr11,116657530,116663529	5.69	chr11	116819050	116837221	chr11	116786814	116792813	NO	YES	NO	GSM5014501	HepG2_Cell_Line	chr11	116820700	116823304	2605	116820500	116823504	-	HAVANA	protein_coding	APOA4	Met_Syn	Cardiometabolic
	11:116778201:G:C	11:116791110:T:C	11	116791110	T	C	12.9	0.759	6.57E-07	NA	NA	NA	NA	0.0643318	NA	chr11,116689766,116707937	chr11,116657530,116663529	5.69	chr11	116819050	116837221	chr11	116786814	116792813	NO	YES	NO	GSM5014501	HepG2_Cell_Line	chr11	116829706	116833072	3367	116829506	116833272	+	HAVANA	protein_coding	APOC3	Met_Syn	Cardiometabolic
	11:116778201:G:C	11:116791110:T:C	11	116791110	T	C	12.9	0.759	6.57E-07	NA	NA	NA	NA	0.0643318	NA	chr11,116689766,116707937	chr11,116657530,116663529	5.69	chr11	116819050	116837221	chr11	116786814	116792813	NO	YES	NO	GSM5014501	HepG2_Cell_Line	chr11	116835751	116837622	1872	116835551	116837822	-	HAVANA	protein_coding	APOA1	Met_Syn	Cardiometabolic
	11:116792991:G:A	11:116789970:G:A	11	116789970	G	A	-3.02	0.716	2.52E-05	NA	NA	NA	NA	0.061211	NA	chr11,116657530,116663529	chr11,116640801,116647666	5.77	chr11	116786814	116792813	chr11	116770085	116776950	YES	NO	NO	GSM5014501	HepG2_Cell_Line	chr11	116773799	116788039	14241	116773599	116788239	-	HAVANA	protein_coding	ZPR1	Met_Syn	Cardiometabolic
	11:116792991:G:A	11:116789970:G:A	11	116789970	G	A	-3.02	0.716	2.52E-05	NA	NA	NA	NA	0.061211	NA	chr11,116657530,116663529	chr11,117014364,117016742	7.54	chr11	116786814	116792813	chr11	117143648	117146026	YES	NO	NO	GSM5014501	HepG2_Cell_Line	chr11	117144284	117176894	32611	117144084	117177094	+	HAVANA	protein_coding	PAFAH1B2	Met_Syn	Cardiometabolic
	11:116792991:G:A	11:116789970:G:A	11	116789970	G	A	-3.02	0.716	2.52E-05	NA	NA	NA	NA	0.061211	NA	chr11,116689766,116707937	chr11,116657530,116663529	5.69	chr11	116819050	116837221	chr11	116786814	116792813	NO	YES	NO	GSM5014501	HepG2_Cell_Line	chr11	116820700	116823304	2605	116820500	116823504	-	HAVANA	protein_coding	APOA4	Met_Syn	Cardiometabolic
	11:116792991:G:A	11:116789970:G:A	11	116789970	G	A	-3.02	0.716	2.52E-05	NA	NA	NA	NA	0.061211	NA	chr11,116689766,116707937	chr11,116657530,116663529	5.69	chr11	116819050	116837221	chr11	116786814	116792813	NO	YES	NO	GSM5014501	HepG2_Cell_Line	chr11	116829706	116833072	3367	116829506	116833272	+	HAVANA	protein_coding	APOC3	Met_Syn	Cardiometabolic
	11:116792991:G:A	11:116789970:G:A	11	116789970	G	A	-3.02	0.716	2.52E-05	NA	NA	NA	NA	0.061211	NA	chr11,116689766,116707937	chr11,116657530,116663529	5.69	chr11	116819050	116837221	chr11	116786814	116792813	NO	YES	NO	GSM5014501	HepG2_Cell_Line	chr11	116835751	116837622	1872	116835551	116837822	-	HAVANA	protein_coding	APOA1	Met_Syn	Cardiometabolic
	11:116792991:G:A	11:116791863:C:T	11	116791863	C	T	-1.13	0.999	5.16E-07	NA	NA	NA	NA	0.0626875	NA	chr11,116657530,116663529	chr11,116640801,116647666	5.77	chr11	116786814	116792813	chr11	116770085	116776950	YES	NO	NO	GSM5014501	HepG2_Cell_Line	chr11	116773799	116788039	14241	116773599	116788239	-	HAVANA	protein_coding	ZPR1	Met_Syn	Cardiometabolic
	11:116792991:G:A	11:116791863:C:T	11	116791863	C	T	-1.13	0.999	5.16E-07	NA	NA	NA	NA	0.0626875	NA	chr11,116657530,116663529	chr11,117014364,117016742	7.54	chr11	116786814	116792813	chr11	117143648	117146026	YES	NO	NO	GSM5014501	HepG2_Cell_Line	chr11	117144284	117176894	32611	117144084	117177094	+	HAVANA	protein_coding	PAFAH1B2	Met_Syn	Cardiometabolic
	11:116792991:G:A	11:116791863:C:T	11	116791863	C	T	-1.13	0.999	5.16E-07	NA	NA	NA	NA	0.0626875	NA	chr11,116689766,116707937	chr11,116657530,116663529	5.69	chr11	116819050	116837221	chr11	116786814	116792813	NO	YES	NO	GSM5014501	HepG2_Cell_Line	chr11	116820700	116823304	2605	116820500	116823504	-	HAVANA	protein_coding	APOA4	Met_Syn	Cardiometabolic
	11:116792991:G:A	11:116791863:C:T	11	116791863	C	T	-1.13	0.999	5.16E-07	NA	NA	NA	NA	0.0626875	NA	chr11,116689766,116707937	chr11,116657530,116663529	5.69	chr11	116819050	116837221	chr11	116786814	116792813	NO	YES	NO	GSM5014501	HepG2_Cell_Line	chr11	116829706	116833072	3367	116829506	116833272	+	HAVANA	protein_coding	APOC3	Met_Syn	Cardiometabolic
	11:116792991:G:A	11:116791863:C:T	11	116791863	C	T	-1.13	0.999	5.16E-07	NA	NA	NA	NA	0.0626875	NA	chr11,116689766,116707937	chr11,116657530,116663529	5.69	chr11	116819050	116837221	chr11	116786814	116792813	NO	YES	NO	GSM5014501	HepG2_Cell_Line	chr11	116835751	116837622	1872	116835551	116837822	-	HAVANA	protein_coding	APOA1	Met_Syn	Cardiometabolic
	11:116753987:G:T	11:116741111:A:T	11	116741111	A	T	-12.9	0.821	4.69E-05	NA	NA	NA	NA	0.0568991	NA	chr11,117014364,117016742	chr11,116606391,116617497	5.31	chr11	117143648	117146026	chr11	116735675	116746781	NO	YES	NO	GSM5014501	HepG2_Cell_Line	chr11	117144284	117176894	32611	117144084	117177094	+	HAVANA	protein_coding	PAFAH1B2	Met_Syn	Cardiometabolic
	22:30705659:T:C	22:30725561:C:A	22	30725561	C	A	19.9	0.931	1.18E-05	NA	NA	NA	NA	0.0732258	NA	chr22,31089546,31091759	chr22,31117915,31130493	5.37	chr22	30693559	30695772	chr22	30721928	30734506	NO	YES	NO	GSM5014501	HepG2_Cell_Line	chr22	30693782	30907824	214043	30693582	30908024	+	HAVANA	protein_coding	OSBP2	Met_Syn	Cardiometabolic
