# Supplementary material for: Genome‐wide study links cardiometabolic factors to cognition via APOA4‐APOA5‐ZPR1‐BUD13 and other loci in rural Indians
Source: Alzheimers Dement. 2025 Jul 15;21(7):e70429. doi: 10.1002/alz.70429 (PMC12263347; doi:10.1002/alz.70429)
Supplement: Supplementary file 4 — Supporting information [file ALZ-21-e70429-s004.xlsx]

## Sheet: Sheet1
Table S13: Enrichr results for high confidence sub-genome wide (P<5*E-06) hits from gene-based tests
Category1	Category2	.id	Term	Overlap	P.value	Adjusted.P.value	Old.P.value	Old.Adjusted.P.value	Odds.Ratio	Combined.Score	Genes
Cognitive functionig	Cognition (ALL)	Reactome_2022	Post-translational Protein Phosphorylation R-HSA-8957275	3/106	9.32168683564829e-05	0.0138402	0	0	41.3592	383.838	APP;TNNI3;MELTF
Cognitive functionig	Cognition (ALL)	Reactome_2022	Regulation Of IGF Transport And Uptake By IGFBPs R-HSA-381426	3/123	0.000144923	0.0138402	0	0	35.4696	313.527	APP;TNNI3;MELTF
Cognitive functionig	Cognition (ALL)	SynGO_2024	Regulation Of Protein Catabolic Process At Postsynapse, Modulating Synaptic Transmission (GO:0099576) BP	1/6	0.00508974	0.0356282	0	0	249.725	1318.68	NEDD4
Cognitive functionig	Cognition (ALL)	SynGO_2024	Regulation Protein Catabolic Process At Postsynapse (GO:0140252) BP	1/15	0.0126787	0.0364502	0	0	89.1473	389.38	NEDD4
Cognitive functionig	Cognition (ALL)	SynGO_2024	Presynaptic Active Zone (GO:0048786) CC	1/20	0.0168712	0.0364502	0	0	65.6711	268.079	APP
Cognitive functionig	Cognition (ALL)	SynGO_2024	Neuronal Dense Core Vesicle (GO:0098992) CC	1/28	0.0235444	0.0364502	0	0	46.1944	173.177	APP
Cognitive functionig	Cognition (ALL)	SynGO_2024	Regulation Of Presynapse Assembly (GO:1905606) BP	1/31	0.0260359	0.0364502	0	0	41.5688	151.654	APP
Cognitive functionig	Cognition (ALL)	SynGO_2024	Regulation Of Postsynaptic Neurotransmitter Receptor Endocytosis (GO:0099149) BP	1/43	0.035942	0.0419323	0	0	29.6741	98.6916	NEDD4
Cognitive functionig	Cognition (ALL)	SynGO_2024	Postsynaptic Cytosol (GO:0099524) CC	1/51	0.0424933	0.0424933	0	0	24.9163	78.6957	NEDD4
Cognitive functionig	Attention	KEGG_2021_Human	Cardiac muscle contraction	1/87	0.0172879	0.0467589	0	0	77.1705	313.138	TNNI3
Cognitive functionig	Attention	KEGG_2021_Human	Hypertrophic cardiomyopathy	1/90	0.0178801	0.0467589	0	0	74.5581	300.027	TNNI3
Cognitive functionig	Attention	KEGG_2021_Human	Dilated cardiomyopathy	1/96	0.0190635	0.0467589	0	0	69.8281	276.518	TNNI3
Cognitive functionig	Attention	KEGG_2021_Human	Systemic lupus erythematosus	1/135	0.0267297	0.0467589	0	0	49.408	178.955	H2BC14
Cognitive functionig	Attention	KEGG_2021_Human	Adrenergic signaling in cardiomyocytes	1/150	0.0296662	0.0467589	0	0	44.4004	156.19	TNNI3
Cognitive functionig	Attention	KEGG_2021_Human	Alcoholism	1/186	0.0366868	0.0467589	0	0	35.6955	117.986	H2BC14
Cognitive functionig	Attention	KEGG_2021_Human	Neutrophil extracellular trap formation	1/189	0.0372701	0.0467589	0	0	35.1206	115.531	H2BC14
Cognitive functionig	Attention	KEGG_2021_Human	Viral carcinogenesis	1/203	0.0399888	0.0467589	0	0	32.6634	105.148	H2BC14
Cognitive functionig	Attention	KEGG_2021_Human	Diabetic cardiomyopathy	1/203	0.0399888	0.0467589	0	0	32.6634	105.148	TNNI3
Cognitive functionig	Attention	KEGG_2021_Human	cAMP signaling pathway	1/216	0.0425081	0.0467589	0	0	30.6682	96.8521	TNNI3
Cognitive functionig	Attention	KEGG_2021_Human	Endocytosis	1/252	0.0494588	0.0494588	0	0	26.2218	78.8388	MVB12B
Cognitive functionig	Attention	Reactome_2022	HCMV Late Events R-HSA-9610379	2/91	0.000122124	0.0126406	0	0	223.674	2015.41	H2BC14;MVB12B
Cognitive functionig	Attention	Reactome_2022	HCMV Infection R-HSA-9609646	2/121	0.000216079	0.0126406	0	0	167.034	1409.74	H2BC14;MVB12B
Cognitive functionig	Attention	Reactome_2022	Membrane Binding And Targetting Of GAG Proteins R-HSA-174490	1/15	0.0029968	0.0324835	0	0	475.762	2764.28	MVB12B
Cognitive functionig	Attention	Reactome_2022	Assembly Of HIV Virion R-HSA-175474	1/18	0.00359536	0.0324835	0	0	391.745	2204.79	MVB12B
Cognitive functionig	Attention	Reactome_2022	Syndecan Interactions R-HSA-3000170	1/20	0.00399424	0.0324835	0	0	350.474	1935.63	TNNI3
Cognitive functionig	Attention	Reactome_2022	Budding And Maturation Of HIV Virion R-HSA-162588	1/29	0.00578776	0.0324835	0	0	237.714	1224.71	MVB12B
Cognitive functionig	Attention	Reactome_2022	Endosomal Sorting Complex Required For Transport (ESCRT) R-HSA-917729	1/30	0.00598689	0.0324835	0	0	229.506	1174.65	MVB12B
Cognitive functionig	Attention	Reactome_2022	Late Endosomal Microautophagy R-HSA-9615710	1/31	0.00618599	0.0324835	0	0	221.844	1128.18	MVB12B
Cognitive functionig	Attention	Reactome_2022	RNA Polymerase I Promoter Opening R-HSA-73728	1/32	0.00638506	0.0324835	0	0	214.677	1084.94	H2BC14
Cognitive functionig	Attention	Reactome_2022	Striated Muscle Contraction R-HSA-390522	1/33	0.0065841	0.0324835	0	0	207.958	1044.6	TNNI3
Cognitive functionig	Attention	Reactome_2022	Packaging Of Telomere Ends R-HSA-171306	1/33	0.0065841	0.0324835	0	0	207.958	1044.6	H2BC14
Cognitive functionig	Attention	Reactome_2022	DNA Methylation R-HSA-5334118	1/34	0.00678311	0.0324835	0	0	201.646	1006.89	H2BC14
Cognitive functionig	Attention	Reactome_2022	Activated PKN1 Stimulates Transcription Of Androgen Receptor Regulated KLK2 And KLK3 R-HSA-5625886	1/36	0.00718104	0.0324835	0	0	190.105	938.416	H2BC14
Cognitive functionig	Attention	Reactome_2022	Cleavage Of Damaged Purine R-HSA-110331	1/37	0.00737996	0.0324835	0	0	184.815	907.254	H2BC14
Cognitive functionig	Attention	Reactome_2022	SIRT1 Negatively Regulates rRNA Expression R-HSA-427359	1/37	0.00737996	0.0324835	0	0	184.815	907.254	H2BC14
Cognitive functionig	Attention	Reactome_2022	Assembly Of ORC Complex At Origin Of Replication R-HSA-68616	1/38	0.00757885	0.0324835	0	0	179.811	877.907	H2BC14
Cognitive functionig	Attention	Reactome_2022	Non-integrin membrane-ECM Interactions R-HSA-3000171	1/41	0.00817534	0.0324835	0	0	166.3	799.343	TNNI3
Cognitive functionig	Attention	Reactome_2022	Cleavage Of Damaged Pyrimidine R-HSA-110329	1/42	0.00837411	0.0324835	0	0	162.236	775.91	H2BC14
Cognitive functionig	Attention	Reactome_2022	PRC2 Methylates Histones And DNA R-HSA-212300	1/42	0.00837411	0.0324835	0	0	162.236	775.91	H2BC14
Cognitive functionig	Attention	Reactome_2022	Defective Pyroptosis R-HSA-9710421	1/42	0.00837411	0.0324835	0	0	162.236	775.91	H2BC14
Cognitive functionig	Attention	Reactome_2022	Condensation Of Prophase Chromosomes R-HSA-2299718	1/43	0.00857285	0.0324835	0	0	158.365	753.684	H2BC14
Cognitive functionig	Attention	Reactome_2022	Base-Excision Repair, AP Site Formation R-HSA-73929	1/44	0.00877156	0.0324835	0	0	154.674	732.575	H2BC14
Cognitive functionig	Attention	Reactome_2022	ERCC6 (CSB) And EHMT2 (G9a) Positively Regulate rRNA Expression R-HSA-427389	1/45	0.00897024	0.0324835	0	0	151.152	712.504	H2BC14
Cognitive functionig	Attention	Reactome_2022	Inhibition Of DNA Recombination At Telomere R-HSA-9670095	1/48	0.00956611	0.0324835	0	0	141.482	657.826	H2BC14
Cognitive functionig	Attention	Reactome_2022	Ion Homeostasis R-HSA-5578775	1/50	0.0099632	0.0324835	0	0	135.694	625.394	TNNI3
Cognitive functionig	Attention	Reactome_2022	Nonhomologous End-Joining (NHEJ) R-HSA-5693571	1/51	0.0101617	0.0324835	0	0	132.973	610.232	H2BC14
Cognitive functionig	Attention	Reactome_2022	Deposition Of New CENPA-containing Nucleosomes At Centromere R-HSA-606279	1/53	0.0105586	0.0324835	0	0	127.846	581.804	H2BC14
Cognitive functionig	Attention	Reactome_2022	ECM Proteoglycans R-HSA-3000178	1/55	0.0109554	0.0324835	0	0	123.099	555.658	TNNI3
Cognitive functionig	Attention	Reactome_2022	Meiotic Recombination R-HSA-912446	1/56	0.0111538	0.0324835	0	0	120.855	543.359	H2BC14
Cognitive functionig	Attention	Reactome_2022	E3 Ubiquitin Ligases Ubiquitinate Target Proteins R-HSA-8866654	1/56	0.0111538	0.0324835	0	0	120.855	543.359	H2BC14
Cognitive functionig	Attention	Reactome_2022	B-WICH Complex Positively Regulates rRNA Expression R-HSA-5250924	1/59	0.0117487	0.0324835	0	0	114.586	509.223	H2BC14
Cognitive functionig	Attention	Reactome_2022	Transcriptional Regulation Of Granulopoiesis R-HSA-9616222	1/59	0.0117487	0.0324835	0	0	114.586	509.223	H2BC14
Cognitive functionig	Attention	Reactome_2022	RNA Polymerase I Promoter Escape R-HSA-73772	1/59	0.0117487	0.0324835	0	0	114.586	509.223	H2BC14
Cognitive functionig	Attention	Reactome_2022	Recruitment And ATM-mediated Phosphorylation Of Repair And Signal Proteins At DNA Double Strand Breaks R-HSA-5693565	1/60	0.0119469	0.0324835	0	0	112.638	498.682	H2BC14
Cognitive functionig	Attention	Reactome_2022	Formation Of beta-catenin:TCF Transactivating Complex R-HSA-201722	1/60	0.0119469	0.0324835	0	0	112.638	498.682	H2BC14
Cognitive functionig	Attention	Reactome_2022	Meiotic Synapsis R-HSA-1221632	1/60	0.0119469	0.0324835	0	0	112.638	498.682	H2BC14
Cognitive functionig	Attention	Reactome_2022	HDACs Deacetylate Histones R-HSA-3214815	1/60	0.0119469	0.0324835	0	0	112.638	498.682	H2BC14
Cognitive functionig	Attention	Reactome_2022	DNA Damage/Telomere Stress Induced Senescence R-HSA-2559586	1/61	0.0121451	0.0324835	0	0	110.756	488.524	H2BC14
Cognitive functionig	Attention	Reactome_2022	DNA Double Strand Break Response R-HSA-5693606	1/61	0.0121451	0.0324835	0	0	110.756	488.524	H2BC14
Cognitive functionig	Attention	Reactome_2022	Pre-NOTCH Transcription And Translation R-HSA-1912408	1/62	0.0123433	0.0324835	0	0	108.934	478.728	H2BC14
Cognitive functionig	Attention	Reactome_2022	RHO GTPases Activate PKNs R-HSA-5625740	1/62	0.0123433	0.0324835	0	0	108.934	478.728	H2BC14
Cognitive functionig	Attention	Reactome_2022	Infectious Disease R-HSA-5663205	2/961	0.01297	0.0324835	0	0	19.8509	86.2544	H2BC14;MVB12B
Cognitive functionig	Attention	Reactome_2022	Integrin Cell Surface Interactions R-HSA-216083	1/66	0.0131357	0.0324835	0	0	102.21	442.818	TNNI3
Cognitive functionig	Attention	Reactome_2022	RUNX1 Regulates Genes Involved In Megakaryocyte Differentiation And Platelet Function R-HSA-8936459	1/66	0.0131357	0.0324835	0	0	102.21	442.818	H2BC14
Cognitive functionig	Attention	Reactome_2022	Diseases Of Programmed Cell Death R-HSA-9645723	1/71	0.0141255	0.0324835	0	0	94.8857	404.192	H2BC14
Cognitive functionig	Attention	Reactome_2022	Base Excision Repair R-HSA-73884	1/72	0.0143234	0.0324835	0	0	93.5446	397.178	H2BC14
Cognitive functionig	Attention	Reactome_2022	Positive Epigenetic Regulation Of rRNA Expression R-HSA-5250913	1/74	0.014719	0.0324835	0	0	90.9726	383.778	H2BC14
Cognitive functionig	Attention	Reactome_2022	NoRC Negatively Regulates rRNA Expression R-HSA-427413	1/74	0.014719	0.0324835	0	0	90.9726	383.778	H2BC14
Cognitive functionig	Attention	Reactome_2022	Protein Ubiquitination R-HSA-8852135	1/76	0.0151146	0.0324835	0	0	88.5378	371.159	H2BC14
Cognitive functionig	Attention	Reactome_2022	Transcriptional Regulation By Small RNAs R-HSA-5578749	1/76	0.0151146	0.0324835	0	0	88.5378	371.159	H2BC14
Cognitive functionig	Attention	Reactome_2022	G2/M DNA Damage Checkpoint R-HSA-69473	1/77	0.0153123	0.0324835	0	0	87.3684	365.121	H2BC14
Cognitive functionig	Attention	Reactome_2022	Negative Epigenetic Regulation Of rRNA Expression R-HSA-5250941	1/77	0.0153123	0.0324835	0	0	87.3684	365.121	H2BC14
Cognitive functionig	Attention	Reactome_2022	Pre-NOTCH Expression And Processing R-HSA-1912422	1/78	0.01551	0.0324835	0	0	86.2294	359.255	H2BC14
Cognitive functionig	Attention	Reactome_2022	RNA Polymerase I Promoter Clearance R-HSA-73854	1/78	0.01551	0.0324835	0	0	86.2294	359.255	H2BC14
Cognitive functionig	Attention	Reactome_2022	Amyloid Fiber Formation R-HSA-977225	1/79	0.0157077	0.0324835	0	0	85.1197	353.554	H2BC14
Cognitive functionig	Attention	Reactome_2022	RNA Polymerase I Transcription R-HSA-73864	1/79	0.0157077	0.0324835	0	0	85.1197	353.554	H2BC14
Cognitive functionig	Attention	Reactome_2022	Processing Of DNA Double-Strand Break Ends R-HSA-5693607	1/80	0.0159053	0.0324835	0	0	84.038	348.01	H2BC14
Cognitive functionig	Attention	Reactome_2022	Senescence-Associated Secretory Phenotype (SASP) R-HSA-2559582	1/81	0.0161029	0.0324835	0	0	82.9833	342.618	H2BC14
Cognitive functionig	Attention	Reactome_2022	Meiosis R-HSA-1500620	1/88	0.0174853	0.0346743	0	0	76.2797	308.658	H2BC14
Cognitive functionig	Attention	Reactome_2022	Activation Of HOX Genes During Differentiation R-HSA-5619507	1/91	0.0180774	0.0348583	0	0	73.7259	295.869	H2BC14
Cognitive functionig	Attention	Reactome_2022	Telomere Maintenance R-HSA-157579	1/92	0.0182746	0.0348583	0	0	72.9121	291.812	H2BC14
Cognitive functionig	Attention	Reactome_2022	Oxidative Stress Induced Senescence R-HSA-2559580	1/93	0.0184719	0.0348583	0	0	72.1159	287.851	H2BC14
Cognitive functionig	Attention	Reactome_2022	HCMV Early Events R-HSA-9609690	1/96	0.0190635	0.0354036	0	0	69.8281	276.518	H2BC14
Cognitive functionig	Attention	Reactome_2022	RUNX1 Regulates Transcription Of Genes Involved In Differentiation Of HSCs R-HSA-8939236	1/98	0.0194577	0.0355711	0	0	68.3814	269.39	H2BC14
Cognitive functionig	Attention	Reactome_2022	Post-translational Protein Phosphorylation R-HSA-8957275	1/106	0.0210335	0.0368004	0	0	63.146	243.847	TNNI3
Cognitive functionig	Attention	Reactome_2022	HATs Acetylate Histones R-HSA-3214847	1/106	0.0210335	0.0368004	0	0	63.146	243.847	H2BC14
Cognitive functionig	Attention	Reactome_2022	Gene Silencing By RNA R-HSA-211000	1/108	0.0214271	0.0368004	0	0	61.9595	238.116	H2BC14
Cognitive functionig	Attention	Reactome_2022	Assembly Of Pre-Replicative Complex R-HSA-68867	1/110	0.0218206	0.0368004	0	0	60.8165	232.617	H2BC14
Cognitive functionig	Attention	Reactome_2022	Mitotic Prophase R-HSA-68875	1/112	0.022214	0.0368004	0	0	59.7147	227.336	H2BC14
Cognitive functionig	Attention	Reactome_2022	Reproduction R-HSA-1474165	1/113	0.0224107	0.0368004	0	0	59.1786	224.773	H2BC14
Cognitive functionig	Attention	Reactome_2022	HDR Thru Homologous Recombination (HRR) Or Single Strand Annealing (SSA) R-HSA-5693567	1/114	0.0226073	0.0368004	0	0	58.6519	222.26	H2BC14
Cognitive functionig	Attention	Reactome_2022	Epigenetic Regulation Of Gene Expression R-HSA-212165	1/116	0.0230005	0.0368004	0	0	57.6261	217.379	H2BC14
Cognitive functionig	Attention	Reactome_2022	Chromosome Maintenance R-HSA-73886	1/118	0.0233935	0.0368004	0	0	56.6353	212.682	H2BC14
Cognitive functionig	Attention	Reactome_2022	Homology Directed Repair R-HSA-5693538	1/119	0.02359	0.0368004	0	0	56.1525	210.4	H2BC14
Cognitive functionig	Attention	Reactome_2022	Estrogen-dependent Gene Expression R-HSA-9018519	1/119	0.02359	0.0368004	0	0	56.1525	210.4	H2BC14
Cognitive functionig	Attention	Reactome_2022	Regulation Of IGF Transport And Uptake By IGFBPs R-HSA-381426	1/123	0.0243756	0.0375257	0	0	54.3005	201.682	TNNI3
Cognitive functionig	Attention	Reactome_2022	Cardiac Conduction R-HSA-5576891	1/126	0.0249645	0.037554	0	0	52.9893	195.546	TNNI3
Cognitive functionig	Attention	Reactome_2022	DNA Replication Pre-Initiation R-HSA-69002	1/127	0.0251608	0.037554	0	0	52.5661	193.573	H2BC14
Cognitive functionig	Attention	Reactome_2022	Autophagy R-HSA-9612973	1/128	0.025357	0.037554	0	0	52.1496	191.634	MVB12B
Cognitive functionig	Attention	Reactome_2022	Post-translational Protein Modification R-HSA-597592	2/1383	0.0260992	0.0381701	0	0	13.4794	49.1437	H2BC14;TNNI3
Cognitive functionig	Attention	Reactome_2022	Late Phase Of HIV Life Cycle R-HSA-162599	1/136	0.0269256	0.0388926	0	0	49.0395	177.262	MVB12B
Cognitive functionig	Attention	Reactome_2022	G2/M Checkpoints R-HSA-69481	1/148	0.029275	0.0410484	0	0	45.0091	158.928	H2BC14
Cognitive functionig	Attention	Reactome_2022	DNA Double-Strand Break Repair R-HSA-5693532	1/149	0.0294706	0.0410484	0	0	44.7027	157.548	H2BC14
Cognitive functionig	Attention	Reactome_2022	HIV Life Cycle R-HSA-162587	1/149	0.0294706	0.0410484	0	0	44.7027	157.548	MVB12B
Cognitive functionig	Attention	Reactome_2022	DNA Replication R-HSA-69306	1/155	0.0306436	0.04218	0	0	42.9481	149.688	H2BC14
Cognitive functionig	Attention	Reactome_2022	Cellular Senescence R-HSA-2559583	1/165	0.0325961	0.0443458	0	0	40.3089	138	H2BC14
Cognitive functionig	Attention	Reactome_2022	ESR-mediated Signaling R-HSA-8939211	1/188	0.0370757	0.0498604	0	0	35.3102	116.34	H2BC14
Cognitive functionig	Executive Functioning	KEGG_2021_Human	Nicotinate and nicotinamide metabolism	1/35	0.0104554	0.049044	0	0	117.412	535.473	PNP
Cognitive functionig	Executive Functioning	KEGG_2021_Human	Fatty acid degradation	1/43	0.0128323	0.049044	0	0	95.0095	413.841	CPT2
Cognitive functionig	Executive Functioning	KEGG_2021_Human	Pyrimidine metabolism	1/56	0.0166848	0.049044	0	0	72.5055	296.784	PNP
Cognitive functionig	Executive Functioning	KEGG_2021_Human	PPAR signaling pathway	1/74	0.0219982	0.049044	0	0	54.5781	208.313	CPT2
Cognitive functionig	Executive Functioning	KEGG_2021_Human	Thyroid hormone synthesis	1/75	0.0222927	0.049044	0	0	53.8378	204.772	SLC26A4
Cognitive functionig	Executive Functioning	Reactome_2022	Post-translational Protein Phosphorylation R-HSA-8957275	2/106	0.000411629	0.017719	0	0	95.625	745.434	APP;MELTF
Cognitive functionig	Executive Functioning	Reactome_2022	Regulation Of IGF Transport And Uptake By IGFBPs R-HSA-381426	2/123	0.000553719	0.017719	0	0	82.1198	615.805	APP;MELTF
Cognitive functionig	Executive Functioning	Reactome_2022	Formyl Peptide Receptors Bind Formyl Peptides And Many Other Ligands R-HSA-444473	1/8	0.00239786	0.0398797	0	0	571.057	3445.29	APP
Cognitive functionig	Executive Functioning	Reactome_2022	Multifunctional Anion Exchangers R-HSA-427601	1/9	0.00269726	0.0398797	0	0	499.65	2955.69	SLC26A4
Cognitive functionig	Executive Functioning	Reactome_2022	Carnitine Metabolism R-HSA-200425	1/11	0.00329583	0.0398797	0	0	399.68	2284.21	CPT2
Cognitive functionig	Executive Functioning	Reactome_2022	Advanced Glycosylation Endproduct Receptor Signaling R-HSA-879415	1/13	0.0038941	0.0398797	0	0	333.033	1847.77	APP
Cognitive functionig	Executive Functioning	Reactome_2022	NLRP3 Inflammasome R-HSA-844456	1/16	0.00479094	0.0398797	0	0	266.387	1422.78	APP
Cognitive functionig	Executive Functioning	Reactome_2022	Deregulated CDK5 Triggers Neurodegenerative Pathways In Alzheimers Disease Models R-HSA-8862803	1/21	0.00628419	0.0398797	0	0	199.74	1012.63	APP
Cognitive functionig	Executive Functioning	Reactome_2022	Inflammasomes R-HSA-622312	1/21	0.00628419	0.0398797	0	0	199.74	1012.63	APP
Cognitive functionig	Executive Functioning	Reactome_2022	Insertion Of Tail-Anchored Proteins Into Endoplasmic Reticulum Membrane R-HSA-9609523	1/22	0.00658262	0.0398797	0	0	190.219	955.532	APP
Cognitive functionig	Executive Functioning	Reactome_2022	Defective Intrinsic Pathway For Apoptosis R-HSA-9734009	1/24	0.00717924	0.0398797	0	0	173.661	857.287	APP
Cognitive functionig	Executive Functioning	Reactome_2022	TRAF6 Mediated NF-kB Activation R-HSA-933542	1/25	0.00747745	0.0398797	0	0	166.417	814.753	APP
Cognitive functionig	Executive Functioning	SynGO_2024	Presynaptic Active Zone (GO:0048786) CC	1/20	0.00598569	0.00926509	0	0	210.263	1076.21	APP
Cognitive functionig	Executive Functioning	SynGO_2024	Neuronal Dense Core Vesicle (GO:0098992) CC	1/28	0.00837161	0.00926509	0	0	147.904	707.41	APP
Cognitive functionig	Executive Functioning	SynGO_2024	Regulation Of Presynapse Assembly (GO:1905606) BP	1/31	0.00926509	0.00926509	0	0	133.093	623.077	APP
Cognitive functionig	Language	KEGG_2021_Human	Phosphonate and phosphinate metabolism	1/6	0.000899754	0.00719803	0	0	1999.2	14021.2	CHPT1
Cognitive functionig	Language	KEGG_2021_Human	Ether lipid metabolism	1/49	0.00733229	0.0292574	0	0	207.802	1021.44	CHPT1
Cognitive functionig	Language	KEGG_2021_Human	Choline metabolism in cancer	1/98	0.0146287	0.0292574	0	0	102.577	433.366	CHPT1
Cognitive functionig	Language	KEGG_2021_Human	Glycerophospholipid metabolism	1/98	0.0146287	0.0292574	0	0	102.577	433.366	CHPT1
Cognitive functionig	Language	KEGG_2021_Human	Ubiquitin mediated proteolysis	1/140	0.0208542	0.0333668	0	0	71.4317	276.455	NEDD4
Cognitive functionig	Language	KEGG_2021_Human	Tight junction	1/169	0.0251375	0.0335166	0	0	59.0149	217.375	NEDD4
Cognitive functionig	Language	KEGG_2021_Human	Epstein-Barr virus infection	1/202	0.0299963	0.0342815	0	0	49.2438	172.682	NEDD4
Cognitive functionig	Language	KEGG_2021_Human	Endocytosis	1/252	0.0373274	0.0373274	0	0	39.3347	129.333	NEDD4
Cognitive functionig	Language	Reactome_2022	Downregulation Of ERBB4 Signaling R-HSA-1253288	1/9	0.00134943	0.0148438	0	0	1249.31	8255.55	NEDD4
Cognitive functionig	Language	Reactome_2022	Regulation Of PTEN Localization R-HSA-8948747	1/9	0.00134943	0.0148438	0	0	1249.31	8255.55	NEDD4
Cognitive functionig	Language	Reactome_2022	Synthesis Of PC R-HSA-1483191	1/27	0.00404468	0.029661	0	0	384.058	2116.29	CHPT1
Cognitive functionig	Language	Reactome_2022	Signaling By ERBB4 R-HSA-1236394	1/57	0.00852599	0.038968	0	0	178.045	848.318	NEDD4
Cognitive functionig	Language	Reactome_2022	Regulation Of PTEN Stability And Activity R-HSA-8948751	1/67	0.0100168	0.038968	0	0	150.992	695.093	NEDD4
Cognitive functionig	Language	Reactome_2022	ISG15 Antiviral Mechanism R-HSA-1169408	1/75	0.0112083	0.038968	0	0	134.615	604.569	NEDD4
Cognitive functionig	Language	Reactome_2022	Antiviral Mechanism By IFN-stimulated Genes R-HSA-1169410	1/83	0.0123989	0.038968	0	0	121.433	533.108	NEDD4
Cognitive functionig	Language	SynGO_2024	Regulation Of Protein Catabolic Process At Postsynapse, Modulating Synaptic Transmission (GO:0099576) BP	1/6	0.000899754	0.00359902	0	0	1999.2	14021.2	NEDD4
Cognitive functionig	Language	SynGO_2024	Regulation Protein Catabolic Process At Postsynapse (GO:0140252) BP	1/15	0.00224839	0.00449677	0	0	713.679	4351.69	NEDD4
Cognitive functionig	Language	SynGO_2024	Regulation Of Postsynaptic Neurotransmitter Receptor Endocytosis (GO:0099149) BP	1/43	0.00643638	0.0076308	0	0	237.56	1198.68	NEDD4
Cognitive functionig	Language	SynGO_2024	Postsynaptic Cytosol (GO:0099524) CC	1/51	0.0076308	0.0076308	0	0	199.47	972.528	NEDD4
Cardiovascular	Lipids	KEGG_2021_Human	Cholesterol metabolism	3/50	1.62646233256046e-05	0.00066685	0	0	74.8423	825.25	CETP;LPL;APOE
Cardiovascular	Lipids	KEGG_2021_Human	Alzheimer disease	4/369	0.000437064	0.00895981	0	0	13.4349	103.925	BACE1;FZD9;LPL;APOE
Cardiovascular	Lipids	KEGG_2021_Human	Glycerolipid metabolism	2/61	0.00167813	0.0229344	0	0	37.516	239.73	AKR1A1;LPL
Cardiovascular	Lipids	KEGG_2021_Human	PPAR signaling pathway	2/74	0.00245764	0.0251908	0	0	30.7222	184.596	LPL;APOA5
Cardiovascular	Lipids	Reactome_2022	Plasma Lipoprotein Remodeling R-HSA-8963899	4/33	2.91959090479757e-08	4.26260272100445e-06	0	0	171.991	2983.92	CETP;LPL;APOE;APOA5
Cardiovascular	Lipids	Reactome_2022	Chylomicron Remodeling R-HSA-8963901	3/9	7.15471710147336e-08	5.22294348407556e-06	0	0	587.471	9665.6	LPL;APOE;APOA5
Cardiovascular	Lipids	Reactome_2022	Plasma Lipoprotein Assembly, Remodeling, And Clearance R-HSA-174824	4/71	6.76604560612677e-07	3.29280886164836e-05	0	0	74.3022	1055.55	CETP;LPL;APOE;APOA5
Cardiovascular	Lipids	Reactome_2022	Retinoid Metabolism And Transport R-HSA-975634	3/43	1.02866721652071e-05	0.000375464	0	0	87.9706	1010.31	SDC4;LPL;APOE
Cardiovascular	Lipids	Reactome_2022	Metabolism Of Fat-Soluble Vitamins R-HSA-6806667	4/47	1.3481397438262e-05	0.000393657	0	0	79.9572	896.656	SDC4;LPL;APOE
Cardiovascular	Lipids	Reactome_2022	HDL Remodeling R-HSA-8964058	2/10	4.25453003464976e-05	0.00103527	0	0	277.389	2791.9	CETP;APOE
Cardiovascular	Lipids	Reactome_2022	Visual Phototransduction R-HSA-2187338	3/98	0.000122411	0.00255315	0	0	36.9381	332.743	SDC4;LPL;APOE
Cardiovascular	Lipids	Reactome_2022	Assembly Of Active LPL And LIPC Lipase Complexes R-HSA-8963889	2/19	0.000160803	0.00293466	0	0	130.477	1139.76	LPL;APOA5
Cardiovascular	Lipids	Reactome_2022	Transport Of Small Molecules R-HSA-382551	5/706	0.000538706	0.00856189	0	0	9.16738	68.9968	CETP;LPL;APOE;APOA5;CFTR
Cardiovascular	Lipids	Reactome_2022	NR1H3 And NR1H2 Regulate Gene Expression Linked To Cholesterol Transport And Efflux R-HSA-9029569	2/36	0.000586431	0.00856189	0	0	65.183	485.057	CETP;APOE
Cardiovascular	Lipids	Reactome_2022	Metabolism Of Vitamins And Cofactors R-HSA-196854	3/186	0.000802965	0.0106575	0	0	19.0906	136.063	SDC4;LPL;APOE
Cardiovascular	Lipids	Reactome_2022	NR1H2 And NR1H3-mediated Signaling R-HSA-9024446	2/46	0.000957668	0.0116516	0	0	50.3434	349.938	CETP;APOE
Cardiovascular	Lipids	Reactome_2022	Recruitment And ATM-mediated Phosphorylation Of Repair And Signal Proteins At DNA Double Strand Breaks R-HSA-5693565	2/60	0.00162408	0.0175005	0	0	38.1648	245.125	MRE11;BAZ1B
Cardiovascular	Lipids	Reactome_2022	DNA Double Strand Break Response R-HSA-5693606	2/61	0.00167813	0.0175005	0	0	37.516	239.73	MRE11;BAZ1B
Cardiovascular	Lipids	Reactome_2022	Amyloid Fiber Formation R-HSA-977225	2/79	0.00279503	0.0272049	0	0	28.7201	168.871	BACE1;APOE
Cardiovascular	Lipids	Reactome_2022	Post-translational Protein Phosphorylation R-HSA-8957275	2/106	0.0049676	0.040478	0	0	21.235	112.648	APOE;APOA5
Cardiovascular	Lipids	Reactome_2022	Chylomicron Clearance R-HSA-8964026	1/5	0.00499044	0.040478	0	0	262.842	1393.12	APOE
Cardiovascular	Lipids	Reactome_2022	Formation Of Xylulose-5-Phosphate R-HSA-5661270	1/5	0.00499044	0.040478	0	0	262.842	1393.12	AKR1A1
Cardiovascular	Lipids	Reactome_2022	LDL Remodeling R-HSA-8964041	1/6	0.00598569	0.0436955	0	0	210.263	1076.21	CETP
Cardiovascular	Lipids	Reactome_2022	Sensing Of DNA Double Strand Breaks R-HSA-5693548	1/6	0.00598569	0.0436955	0	0	210.263	1076.21	MRE11
Cardiovascular	Lipids	Reactome_2022	Regulation Of IGF Transport And Uptake By IGFBPs R-HSA-381426	2/123	0.00662987	0.0460934	0	0	18.236	91.4749	APOE;APOA5
Cardiovascular	Lipids	SynGO_2024	Regulation Of Postsynaptic Cytosolic Calcium Levels (GO:0099566) BP	1/5	0.00499044	0.044914	0	0	262.842	1393.12	FZD9
Cardiovascular	Insulin Resistance	KEGG_2021_Human	Alzheimer disease	2/369	0.00327201	0.013088	0	0	35.6549	204.03	BACE1;LPL
Cardiovascular	Insulin Resistance	KEGG_2021_Human	Cholesterol metabolism	1/50	0.0124388	0.0183653	0	0	101.765	446.438	LPL
Cardiovascular	Insulin Resistance	KEGG_2021_Human	Glycerolipid metabolism	1/61	0.0151586	0.0183653	0	0	83.0625	347.964	LPL
Cardiovascular	Insulin Resistance	KEGG_2021_Human	PPAR signaling pathway	1/74	0.0183653	0.0183653	0	0	68.226	272.719	LPL
Cardiovascular	Insulin Resistance	Reactome_2022	Chylomicron Remodeling R-HSA-8963901	1/9	0.00224816	0.0337224	0	0	624.594	3808.55	LPL
Cardiovascular	Insulin Resistance	Reactome_2022	Assembly Of Active LPL And LIPC Lipase Complexes R-HSA-8963889	1/19	0.00474139	0.0350879	0	0	277.458	1484.8	LPL
Cardiovascular	Insulin Resistance	Reactome_2022	Plasma Lipoprotein Remodeling R-HSA-8963899	1/33	0.00822355	0.0350879	0	0	155.961	748.73	LPL
Cardiovascular	Insulin Resistance	Reactome_2022	Retinoid Metabolism And Transport R-HSA-975634	1/43	0.0107048	0.0350879	0	0	118.768	538.857	LPL
Cardiovascular	Insulin Resistance	Reactome_2022	Metabolism Of Fat-Soluble Vitamins R-HSA-6806667	1/47	0.011696	0.0350879	0	0	108.418	482.301	LPL
Cardiovascular	Insulin Resistance	Reactome_2022	Plasma Lipoprotein Assembly, Remodeling, And Clearance R-HSA-174824	1/71	0.017626	0.0390492	0	0	71.1607	287.374	LPL
Cardiovascular	Insulin Resistance	Reactome_2022	Amyloid Fiber Formation R-HSA-977225	1/79	0.0195964	0.0390492	0	0	63.8365	251.031	BACE1
Cardiovascular	Insulin Resistance	Reactome_2022	Transcriptional Regulation Of White Adipocyte Differentiation R-HSA-381340	1/84	0.0208263	0.0390492	0	0	59.9759	232.199	LPL
Cardiovascular	Insulin Resistance	Reactome_2022	Visual Phototransduction R-HSA-2187338	1/98	0.0242633	0.0404388	0	0	51.2835	190.713	LPL
Cardiovascular	Insulin Resistance	SynGO_2024	Presynaptic Modulation Of Chemical Synaptic Transmission (GO:0099171) BP	1/49	0.0121912	0.0243824	0	0	103.891	457.85	BACE1
Cardiovascular	Insulin Resistance	SynGO_2024	Presynapse (GO:0098793) CC	1/182	0.0446836	0.0446836	0	0	27.3674	85.062	BACE1
Cardiovascular	Visceral Adiposity Index	KEGG_2021_Human	Alzheimer disease	2/369	0.00198744	0.00794977	0	0	53.485	332.725	BACE1;LPL
Cardiovascular	Visceral Adiposity Index	KEGG_2021_Human	Cholesterol metabolism	1/50	0.0099632	0.014719	0	0	135.694	625.394	LPL
Cardiovascular	Visceral Adiposity Index	KEGG_2021_Human	Glycerolipid metabolism	1/61	0.0121451	0.014719	0	0	110.756	488.524	LPL
Cardiovascular	Visceral Adiposity Index	KEGG_2021_Human	PPAR signaling pathway	1/74	0.014719	0.014719	0	0	90.9726	383.778	LPL
Cardiovascular	Visceral Adiposity Index	Reactome_2022	Chylomicron Remodeling R-HSA-8963901	1/9	0.00179889	0.0269833	0	0	832.833	5264	LPL
Cardiovascular	Visceral Adiposity Index	Reactome_2022	Assembly Of Active LPL And LIPC Lipase Complexes R-HSA-8963889	1/19	0.00379482	0.0281026	0	0	369.963	2062.22	LPL
Cardiovascular	Visceral Adiposity Index	Reactome_2022	Plasma Lipoprotein Remodeling R-HSA-8963899	1/33	0.0065841	0.0281026	0	0	207.958	1044.6	LPL
Cardiovascular	Visceral Adiposity Index	Reactome_2022	Retinoid Metabolism And Transport R-HSA-975634	1/43	0.00857285	0.0281026	0	0	158.365	753.684	LPL
Cardiovascular	Visceral Adiposity Index	Reactome_2022	Metabolism Of Fat-Soluble Vitamins R-HSA-6806667	1/47	0.00936752	0.0281026	0	0	144.565	675.193	LPL
Cardiovascular	Visceral Adiposity Index	Reactome_2022	Plasma Lipoprotein Assembly, Remodeling, And Clearance R-HSA-174824	1/71	0.0141255	0.0313042	0	0	94.8857	404.192	LPL
Cardiovascular	Visceral Adiposity Index	Reactome_2022	Amyloid Fiber Formation R-HSA-977225	1/79	0.0157077	0.0313042	0	0	85.1197	353.554	BACE1
Cardiovascular	Visceral Adiposity Index	Reactome_2022	Transcriptional Regulation Of White Adipocyte Differentiation R-HSA-381340	1/84	0.0166956	0.0313042	0	0	79.9719	327.294	LPL
Cardiovascular	Visceral Adiposity Index	Reactome_2022	Visual Phototransduction R-HSA-2187338	1/98	0.0194577	0.0324295	0	0	68.3814	269.39	LPL
Cardiovascular	Visceral Adiposity Index	SynGO_2024	Presynaptic Modulation Of Chemical Synaptic Transmission (GO:0099171) BP	1/49	0.00976467	0.0195293	0	0	138.528	641.243	BACE1
Cardiovascular	Visceral Adiposity Index	SynGO_2024	Presynapse (GO:0098793) CC	1/182	0.0359086	0.0359086	0	0	36.4917	121.4	BACE1
Cardiovascular	Metabolic Syndrome	SynGO_2024	Regulation Of Synaptic Vesicle Cycle (GO:0098693) BP	1/20	0.000999977	0.00199995	0	0	19980	138017	SCRN1
Cardiovascular	Metabolic Syndrome	SynGO_2024	Presynapse (GO:0098793) CC	1/182	0.0090999	0.0090999	0	0	19818	93134.5	SCRN1
